# Supplementary material for: The research data management platform (RDMP): A novel, process driven, open-source tool for the management of longitudinal cohorts of clinical data
Source: Gigascience. 2018 May 22;7(7):giy060. doi: 10.1093/gigascience/giy060 (PMC6041881; doi:10.1093/gigascience/giy060)
Supplement: Supplemental material [file giy060_supplemental_files.zip]

Archive with 17 entries (16 files):
- AllTypesBoxPlotSummary.sav
- AllTypesSummary.spv
- Analysis Method.docx
- BoxplotDataLoad.sav
- BoxplotOutput.spv
- FirstAndRefreshBoxplotSummary.spv
- Raw Results/
- Raw Results/JIRADEV-110_yearMonthVrRdmpTimeLogged.xls
- Raw Results/JIRADEV-111_2018-02-12_requestReleaseCountsByYear_cumulative.xls
- Raw Results/JIRADEV-111_2018-02-12_requestWithOneOrMoreReleasesByYear.xls
- Raw Results/RawHoursPerReleaseForBoxplot.xls
- Raw Results/RawHoursPerReleaseForSummaryAllTypes.xls
- Raw Results/RawHoursPerReleaseForSummaryFirst.xls
- Raw Results/RawHoursPerReleaseForSummaryRefresh.xls
- Readme.txt
- Summary Analysis for Boxplot.xlsx
- Summary Analysis.xlsx
