# Supplementary material for: The research data management platform (RDMP): A novel, process driven, open-source tool for the management of longitudinal cohorts of clinical data
Source: Gigascience. 2018 May 22;7(7):giy060. doi: 10.1093/gigascience/giy060 (PMC6041881; doi:10.1093/gigascience/giy060)
Supplement: Supplemental material [file giy060_supplemental_files.zip › Raw Results/JIRADEV-110_yearMonthVrRdmpTimeLogged.xls]

## Sheet: output
Year	Month	Year-Month	Data Cleaning	Data Management	HIC Data Restructuring	Next Generation Platform	Piloting Read Codes	RDMP Common Tickets	RDMP Development	RDMP DRS Plugin	RDMP SMI Plugin	Research
2013	3	2013-03	0	48	0	0	0	0	0	0	0	0
2013	4	2013-04	0	263	0	0	0	0	0	0	0	0
2013	5	2013-05	0	542.67	0	246	0	24	0	0	0	147
2013	6	2013-06	0	340.76	0	212	0	13	0	0	0	151
2013	7	2013-07	0	211.05	146	167	0	76	0	0	0	126.5
2013	8	2013-08	0	32.5	412.22	91	0	160.5	0	0	0	85.25
2013	9	2013-09	0	40.42	363.01	122.83	0	139.75	14.02	0	0	59
2013	10	2013-10	0	71.13	417.2	133.5	0	126.28	0	0	0	51.75
2013	11	2013-11	0	107.37	432.25	101	0	97.48	0	0	0	59.5
2013	12	2013-12	0	85.27	296.73	45.5	0	8	0	0	0	0
2014	1	2014-01	0	65.13	373.75	183.6	14.5	33.75	3	0	0	49.75
2014	2	2014-02	4.5	60.03	311.25	297.8	94.5	23	70	0	0	12
2014	3	2014-03	0	91.32	360	439.25	92.75	23	50.5	0	0	4
2014	4	2014-04	0	193.23	346	483.6	37	23	24	0	0	23.75
2014	5	2014-05	162.05	191.08	231	577.75	8	10	34	0	0	95.5
2014	6	2014-06	252.27	137.17	222	600.65	0	15.5	98	0	0	139
2014	7	2014-07	202.17	191.55	197.75	323.75	43	9.75	67.5	0	0	123.75
2014	8	2014-08	150.5	102.9	112.25	369.25	32.75	12	69	0	0	31.75
2014	9	2014-09	202.3	131.33	154.25	214.25	18.5	13.75	161.75	0	0	189.25
2014	10	2014-10	295.97	112.47	110.25	322.75	6.5	41	193	0	0	159
2014	11	2014-11	77.9	168.93	118.25	419.5	2	10	207.5	0	0	151
2014	12	2014-12	70.92	56.45	62.25	249.5	0	1	253.95	0	0	62.75
2015	1	2015-01	97.43	122.75	170	336.25	16	4	242	0	0	98
2015	2	2015-02	42.65	140.97	61.25	286	5	2	249.5	0	0	110.75
2015	3	2015-03	81.08	172.57	143.5	362	25.5	8.75	139	0	0	109.5
2015	4	2015-04	26.42	261.15	133.25	171.25	0	7.08	51.5	0	0	160.5
2015	5	2015-05	12.5	85.18	114.25	141.75	0	0	130.5	0	0	0
2015	6	2015-06	156.75	104.35	36.25	125.25	0	0	134.75	0	0	253.25
2015	7	2015-07	46	97.28	23	69	0	2.83	185.75	0	0	354
2015	8	2015-08	20.42	96	67	38	0	0	216	0	0	286.5
2015	9	2015-09	0	104.75	64.75	165	0	0	176	0	0	330.5
2015	10	2015-10	3.25	37.5	16.5	154	0	0	141.25	0	0	323.5
2015	11	2015-11	1.5	95.09	56.75	101	0	0.5	158.5	0	0	190
2015	12	2015-12	0	95.18	19	84.5	0	0	115.5	0	0	31
2016	1	2016-01	0	93.75	30	46	0	0	167	0	0	6
2016	2	2016-02	0	144.83	37.75	15.25	0	8.5	124.25	0	0	26
2016	3	2016-03	26.25	158.8	13.75	63.75	0	2.75	256.25	0	0	32.5
2016	4	2016-04	4	142.88	8	15.5	0	2.5	121	0	0	7
2016	5	2016-05	0	124.87	9.75	1.5	0	0	127	0	0	0
2016	6	2016-06	0	53.77	16.75	70.25	0	0	240	0	0	0
2016	7	2016-07	0	174.55	0	59.5	0	0	112	0	0	0
2016	8	2016-08	0	118.51	4.25	5	0	0	188.5	5	0	0
2016	9	2016-09	6	133.37	0	0	0	0	149	0	0	0
2016	10	2016-10	1	99.92	0	0	0	0	138	0	0.25	0
2016	11	2016-11	0	133.58	0	0	0	0	98.5	1	0	0
2016	12	2016-12	0	69.62	12.25	0	0	0	66.75	0	1	0
2017	1	2017-01	0	148.83	8	0	0	0	125.25	0	0	0
2017	2	2017-02	0	166.5	0	0	0	0	146	0	0	0
2017	3	2017-03	0	168.87	0	0	0	0	156	0	0	0
2017	4	2017-04	0	41.5	31	0	0	0	151	0	0	0
2017	5	2017-05	0	94.95	17.75	0	0	0	212.25	0	0	0
2017	6	2017-06	0	53.5	20.75	0	0	3	256	0	0	0
2017	7	2017-07	0	33	16.25	0	0	8	301.5	0	0	0
2017	8	2017-08	0	48.25	81	0	0	31	290	0	0	0
2017	9	2017-09	0	64.87	49.75	0	0	49.5	192	0	0	0
2017	10	2017-10	0	166	21.5	0	0	44	369.75	0	0	0
2017	11	2017-11	0	117	7	0	0	73.5	303	0	0	0
2017	12	2017-12	0	21.5	2	0	0	31.25	71	0	0	0
2018	1	2018-01	0	48	0	0	0	36	104	0	0	0
2018	2	2018-02	0	3.75	0	0	0	1.25	26.75	0	0	0
