# Supplementary material for: The research data management platform (RDMP): A novel, process driven, open-source tool for the management of longitudinal cohorts of clinical data
Source: Gigascience. 2018 May 22;7(7):giy060. doi: 10.1093/gigascience/giy060 (PMC6041881; doi:10.1093/gigascience/giy060)
Supplement: Supplemental material [file giy060_supplemental_files.zip › Raw Results/JIRADEV-111_2018-02-12_requestWithOneOrMoreReleasesByYear.xls]

## Sheet: output
Request issue key	2013	2014	2015	2016	2017	2018
LINK-52	1	0	0	0	0	0
LINK-55	1	0	0	0	0	0
LINK-58	1	1	0	0	0	0
LINK-60	1	0	0	0	0	0
LINK-63	1	0	0	0	0	0
LINK-65	1	0	0	0	0	0
LINK-74	1	0	0	0	0	0
LINK-80	1	1	0	0	0	0
LINK-83	1	0	0	0	0	0
LINK-86	1	0	0	0	0	0
LINK-88	0	1	1	0	0	0
LINK-91	1	1	0	0	0	0
LINK-94	0	1	0	0	0	0
LINK-97	1	0	0	0	0	0
LINK-100	1	0	0	0	0	0
LINK-103	1	0	0	0	0	0
LINK-106	1	0	0	0	0	0
LINK-109	1	0	0	0	0	0
LINK-112	1	0	0	0	0	0
LINK-115	0	1	1	0	0	0
LINK-117	1	0	0	0	0	0
LINK-120	1	0	0	0	0	0
LINK-123	1	0	0	0	0	0
LINK-126	1	0	0	0	0	0
LINK-129	1	0	0	0	0	0
LINK-132	1	0	0	0	0	0
LINK-135	1	0	0	0	0	0
LINK-138	1	0	0	0	0	0
LINK-141	1	0	0	0	0	0
LINK-144	1	0	0	0	0	0
LINK-147	1	0	1	0	0	0
LINK-159	1	0	0	0	0	0
LINK-162	1	1	0	0	0	0
LINK-165	1	1	0	0	0	0
LINK-167	1	0	0	0	0	0
LINK-169	1	0	0	0	0	0
LINK-171	1	0	0	0	0	0
LINK-173	1	0	0	0	0	0
LINK-184	1	0	0	0	0	0
LINK-188	0	1	0	0	0	0
LINK-201	1	1	1	1	1	1
LINK-206	1	0	0	0	0	0
LINK-209	1	0	0	0	0	0
LINK-211	1	0	0	0	0	0
LINK-216	1	0	0	0	0	0
LINK-219	1	0	0	0	0	0
LINK-223	1	0	0	0	0	0
LINK-235	1	1	0	0	0	0
LINK-237	0	1	0	0	0	0
LINK-245	1	1	0	0	0	0
LINK-248	0	1	0	0	0	0
LINK-250	1	0	0	0	0	0
LINK-263	1	1	1	1	0	0
LINK-275	1	0	0	0	0	0
LINK-277	1	0	0	0	0	0
LINK-286	1	1	0	0	0	0
LINK-290	1	0	0	0	0	0
LINK-296	1	0	0	0	0	0
LINK-300	1	1	0	0	0	0
LINK-306	1	0	0	0	0	0
LINK-315	1	0	0	0	0	0
LINK-319	1	0	0	0	0	0
LINK-328	0	1	1	0	0	0
LINK-336	1	1	0	0	0	0
LINK-338	0	0	1	1	0	0
LINK-390	1	0	0	0	0	0
LINK-397	1	1	1	0	0	0
LINK-400	1	0	0	0	0	0
LINK-403	1	1	0	0	0	0
LINK-407	1	1	0	0	0	0
LINK-410	0	1	1	0	0	0
LINK-424	1	0	0	0	0	0
LINK-428	1	1	1	0	0	0
LINK-430	1	0	0	0	0	0
LINK-434	1	0	0	0	0	0
LINK-468	1	1	1	1	1	0
LINK-470	1	1	1	1	1	0
LINK-475	1	0	0	0	0	0
LINK-478	0	0	1	1	0	0
LINK-485	1	0	0	0	0	0
LINK-504	0	1	0	0	0	0
LINK-510	1	0	0	0	0	0
LINK-523	1	0	0	0	0	0
LINK-530	1	0	0	0	0	0
LINK-538	1	0	0	0	0	0
LINK-540	1	1	0	0	0	0
LINK-542	1	0	0	0	0	0
LINK-545	1	1	0	0	0	0
LINK-551	1	1	0	0	0	0
LINK-560	1	1	0	0	0	0
LINK-566	1	0	0	0	0	0
LINK-589	1	1	0	0	0	0
LINK-594	0	0	1	1	0	0
LINK-596	0	1	0	0	0	0
LINK-599	1	0	0	0	0	0
LINK-610	0	1	0	0	0	0
LINK-616	0	1	0	0	0	0
LINK-627	0	1	0	0	0	0
LINK-631	0	1	1	0	0	0
LINK-636	0	1	0	0	0	0
LINK-654	0	1	0	0	0	0
LINK-662	0	1	0	0	0	0
LINK-666	0	1	0	0	0	0
LINK-680	0	1	0	0	0	0
LINK-684	0	1	0	0	0	0
LINK-689	0	1	0	0	0	0
LINK-695	0	1	0	0	0	0
LINK-697	0	1	0	0	0	0
LINK-701	0	1	0	0	0	0
LINK-708	0	1	0	0	0	0
LINK-727	0	1	0	0	0	0
LINK-745	0	1	0	0	0	0
LINK-750	0	1	0	0	0	0
LINK-757	0	1	0	0	0	0
LINK-761	0	1	0	0	0	0
LINK-767	0	1	0	0	0	0
LINK-779	0	1	0	0	0	0
LINK-787	0	1	1	0	0	0
LINK-789	0	1	0	0	0	0
LINK-805	0	1	0	0	0	0
LINK-810	0	1	0	0	0	0
LINK-813	0	1	0	0	0	0
LINK-816	0	1	0	0	0	0
LINK-843	0	1	0	0	0	0
LINK-846	0	1	0	0	0	0
LINK-850	0	1	1	0	0	0
LINK-853	0	1	0	0	0	0
LINK-858	0	1	0	0	0	0
LINK-867	0	1	0	0	0	0
LINK-870	0	1	1	0	0	0
LINK-873	0	1	0	0	0	0
LINK-875	0	1	0	0	0	0
LINK-902	0	1	0	0	0	0
LINK-905	0	1	0	0	0	0
LINK-911	0	1	0	0	0	0
LINK-919	0	1	0	0	0	0
LINK-933	0	1	0	0	0	0
LINK-960	0	1	0	0	0	0
LINK-970	0	1	0	1	0	0
LINK-986	0	1	0	0	0	0
LINK-989	0	1	0	0	0	0
LINK-1031	0	1	0	0	0	0
LINK-1038	0	1	1	0	0	0
LINK-1042	0	1	0	0	0	0
LINK-1046	0	1	0	0	0	0
LINK-1071	0	1	0	0	0	0
LINK-1074	0	1	1	0	0	0
LINK-1076	0	1	0	0	0	0
LINK-1079	0	1	0	0	0	0
LINK-1083	0	1	0	0	0	0
LINK-1093	0	1	0	0	0	0
LINK-1102	0	1	0	0	0	0
LINK-1106	0	1	0	0	0	0
LINK-1115	0	1	0	0	0	0
LINK-1120	0	1	1	0	0	0
LINK-1123	0	1	0	0	0	0
LINK-1127	0	1	0	0	0	0
LINK-1132	0	1	0	0	0	0
LINK-1137	0	1	1	1	1	0
LINK-1140	0	1	0	1	0	0
LINK-1143	0	1	0	0	0	0
LINK-1146	0	1	0	0	0	0
LINK-1150	0	1	0	0	0	0
LINK-1167	0	1	0	0	0	0
LINK-1170	0	1	0	0	0	0
LINK-1173	0	1	0	0	0	0
LINK-1182	0	1	1	0	0	0
LINK-1186	0	1	0	0	0	0
LINK-1192	0	1	0	0	0	0
LINK-1195	0	1	0	0	0	0
LINK-1202	0	1	1	0	0	0
LINK-1211	0	0	1	0	0	0
LINK-1213	0	1	1	0	0	0
LINK-1218	0	1	0	0	0	0
LINK-1221	0	1	0	0	0	0
LINK-1225	0	1	0	0	0	0
LINK-1232	0	1	0	0	0	0
LINK-1235	0	1	0	0	0	0
LINK-1257	0	1	0	0	0	0
LINK-1259	0	1	0	0	0	0
LINK-1265	0	0	1	0	0	0
LINK-1277	0	1	0	0	0	0
LINK-1280	0	1	0	0	0	0
LINK-1284	0	1	1	1	0	0
LINK-1293	0	1	0	0	0	0
LINK-1297	0	0	1	0	0	0
LINK-1302	0	0	1	0	0	0
LINK-1308	0	0	1	0	0	0
LINK-1316	0	1	1	0	0	0
LINK-1319	0	1	0	0	0	0
LINK-1324	0	1	0	0	0	0
LINK-1329	0	1	0	0	0	0
LINK-1332	0	1	0	0	0	0
LINK-1337	0	0	0	1	1	0
LINK-1357	0	1	0	0	0	0
LINK-1360	0	1	0	0	0	0
LINK-1363	0	0	1	0	1	0
LINK-1366	0	1	1	0	0	0
LINK-1372	0	0	1	0	1	0
LINK-1375	0	1	0	0	0	0
LINK-1377	0	1	0	0	0	0
LINK-1381	0	1	0	0	0	0
LINK-1385	0	1	0	0	0	0
LINK-1390	0	1	0	0	0	0
LINK-1441	0	1	0	0	0	0
LINK-1458	0	0	1	1	0	0
LINK-1463	0	0	1	0	0	0
LINK-1478	0	1	0	0	0	0
LINK-1489	0	0	1	0	0	0
LINK-1494	0	1	0	0	0	0
LINK-1497	0	0	1	0	0	0
LINK-1500	0	1	0	0	0	0
LINK-1505	0	0	1	1	0	0
LINK-1512	0	0	1	0	0	0
LINK-1518	0	0	1	0	0	0
LINK-1521	0	0	0	1	0	0
LINK-1527	0	0	1	0	0	0
LINK-1530	0	0	1	0	0	0
LINK-1550	0	0	1	1	0	0
LINK-1552	0	1	1	0	0	0
LINK-1567	0	0	1	0	0	0
LINK-1571	0	0	1	0	0	0
LINK-1576	0	0	1	0	0	0
LINK-1583	0	0	1	0	0	0
LINK-1587	0	0	1	0	0	0
LINK-1591	0	0	1	0	0	0
LINK-1601	0	0	1	0	0	0
LINK-1605	0	0	1	0	0	0
LINK-1625	0	0	1	0	0	0
LINK-1627	0	0	1	0	0	0
LINK-1636	0	0	1	0	0	0
LINK-1650	0	0	1	0	0	0
LINK-1656	0	0	1	1	0	0
LINK-1663	0	0	1	0	0	0
LINK-1670	0	0	1	1	0	0
LINK-1679	0	0	1	0	0	0
LINK-1687	0	0	1	0	0	0
LINK-1689	0	0	1	1	1	0
LINK-1693	0	0	1	0	0	0
LINK-1703	0	0	0	1	0	0
LINK-1706	0	0	1	0	0	0
LINK-1717	0	0	1	0	0	0
LINK-1725	0	0	1	0	0	0
LINK-1730	0	0	1	0	0	0
LINK-1736	0	0	1	0	0	0
LINK-1738	0	0	1	0	0	0
LINK-1743	0	0	1	0	0	0
LINK-1746	0	0	1	0	0	0
LINK-1755	0	0	1	0	1	0
LINK-1758	0	0	1	0	0	0
LINK-1763	0	0	1	0	0	0
LINK-1770	0	0	1	0	0	0
LINK-1775	0	0	1	0	0	0
LINK-1780	0	0	1	1	0	0
LINK-1783	0	0	1	0	0	0
LINK-1788	0	0	1	0	0	0
LINK-1791	0	0	1	1	1	0
LINK-1802	0	0	1	1	0	0
LINK-1804	0	0	1	0	0	0
LINK-1809	0	0	1	0	0	0
LINK-1816	0	0	1	0	0	0
LINK-1822	0	0	1	0	0	0
LINK-1824	0	0	1	0	0	0
LINK-1835	0	0	1	0	0	0
LINK-1841	0	0	1	0	0	0
LINK-1845	0	0	1	0	0	0
LINK-1851	0	0	1	0	0	0
LINK-1864	0	0	1	0	0	0
LINK-1869	0	0	1	1	0	0
LINK-1880	0	0	1	0	0	0
LINK-1884	0	0	1	0	0	0
LINK-1891	0	0	1	0	0	0
LINK-1896	0	0	1	0	0	0
LINK-1899	0	0	1	0	0	0
LINK-1906	0	0	1	1	0	0
LINK-1908	0	0	1	0	0	0
LINK-1912	0	0	1	1	0	0
LINK-1918	0	0	1	0	0	0
LINK-1921	0	0	1	0	0	0
LINK-1923	0	0	1	0	0	0
LINK-1928	0	0	1	0	0	0
LINK-1931	0	0	1	0	0	0
LINK-1933	0	0	1	0	0	0
LINK-1938	0	0	1	1	0	0
LINK-1941	0	0	0	1	0	0
LINK-1948	0	0	1	0	0	0
LINK-1952	0	0	1	0	0	0
LINK-1957	0	0	1	0	0	0
LINK-1966	0	0	1	0	0	0
LINK-1970	0	0	1	0	0	0
LINK-1975	0	0	1	0	0	0
LINK-1982	0	0	1	0	0	0
LINK-1988	0	0	1	1	0	0
LINK-1992	0	0	1	0	0	0
LINK-2001	0	0	1	0	0	0
LINK-2006	0	0	1	0	0	0
LINK-2011	0	0	1	0	0	0
LINK-2016	0	0	1	0	0	0
LINK-2027	0	0	1	0	0	0
LINK-2030	0	0	1	1	0	0
LINK-2037	0	0	1	1	1	0
LINK-2055	0	0	1	1	0	0
LINK-2061	0	0	1	1	0	0
LINK-2067	0	0	1	0	0	0
LINK-2072	0	0	1	0	0	0
LINK-2077	0	0	1	0	0	0
LINK-2094	0	0	1	1	0	0
LINK-2100	0	0	1	0	0	0
LINK-2106	0	0	1	0	0	0
LINK-2111	0	0	1	1	0	0
LINK-2114	0	0	1	1	0	0
LINK-2118	0	0	0	1	0	0
LINK-2133	0	0	0	1	0	0
LINK-2136	0	0	0	1	1	1
LINK-2149	0	0	1	1	0	0
LINK-2153	0	0	1	0	0	0
LINK-2160	0	0	1	0	0	0
LINK-2179	0	0	1	0	0	0
LINK-2183	0	0	1	1	0	0
LINK-2188	0	0	1	0	0	0
LINK-2192	0	0	1	1	0	0
LINK-2194	0	0	0	1	0	0
LINK-2201	0	0	0	1	0	0
LINK-2207	0	0	1	1	0	0
LINK-2212	0	0	1	0	1	0
LINK-2214	0	0	0	1	0	0
LINK-2221	0	0	1	0	0	0
LINK-2235	0	0	0	1	0	0
LINK-2237	0	0	0	1	0	0
LINK-2240	0	0	0	1	0	0
LINK-2243	0	0	1	0	0	0
LINK-2251	0	0	0	1	0	0
LINK-2265	0	0	0	1	0	0
LINK-2282	0	0	0	1	0	0
LINK-2288	0	0	0	1	1	0
LINK-2290	0	0	0	1	1	1
LINK-2292	0	0	0	1	1	0
LINK-2301	0	0	0	1	0	0
LINK-2311	0	0	0	1	0	0
LINK-2315	0	0	0	1	0	0
LINK-2319	0	0	0	1	0	0
LINK-2321	0	0	0	1	0	0
LINK-2323	0	0	0	1	0	0
LINK-2369	0	0	0	1	0	0
LINK-2371	0	0	0	1	0	0
LINK-2378	0	0	0	1	0	0
LINK-2390	0	0	0	1	0	0
LINK-2394	0	0	0	1	0	0
LINK-2400	0	0	0	1	0	0
LINK-2404	0	0	0	1	0	0
LINK-2420	0	0	0	1	1	0
LINK-2428	0	0	0	1	0	0
LINK-2451	0	0	0	1	0	0
LINK-2458	0	0	0	1	0	0
LINK-2470	0	0	0	1	0	0
LINK-2479	0	0	0	1	0	0
LINK-2485	0	0	0	1	0	0
LINK-2499	0	0	0	1	0	0
LINK-2502	0	0	0	1	0	0
LINK-2512	0	0	0	1	0	0
LINK-2521	0	0	0	1	0	0
LINK-2523	0	0	0	1	0	0
LINK-2533	0	0	0	1	0	0
LINK-2554	0	0	0	1	0	0
LINK-2569	0	0	0	1	1	1
LINK-2574	0	0	0	1	1	1
LINK-2590	0	0	0	1	0	0
LINK-2594	0	0	0	1	0	0
LINK-2597	0	0	0	1	0	0
LINK-2602	0	0	0	1	0	0
LINK-2605	0	0	0	1	0	0
LINK-2610	0	0	0	1	0	0
LINK-2615	0	0	0	1	0	0
LINK-2617	0	0	0	1	0	0
LINK-2626	0	0	0	1	1	0
LINK-2629	0	0	0	1	0	0
LINK-2646	0	0	0	1	0	0
LINK-2652	0	0	0	1	0	0
LINK-2661	0	0	0	1	0	0
LINK-2673	0	0	0	1	0	0
LINK-2679	0	0	0	1	0	0
LINK-2685	0	0	0	1	0	0
LINK-2689	0	0	0	1	0	0
LINK-2708	0	0	0	1	0	0
LINK-2717	0	0	0	1	0	0
LINK-2722	0	0	0	1	0	0
LINK-2725	0	0	0	1	0	0
LINK-2728	0	0	0	1	0	0
LINK-2730	0	0	0	1	1	0
LINK-2746	0	0	0	1	0	0
LINK-2751	0	0	0	1	1	0
LINK-2759	0	0	0	1	0	0
LINK-2767	0	0	0	1	1	0
LINK-2773	0	0	0	1	0	0
LINK-2779	0	0	0	1	1	0
LINK-2782	0	0	0	1	1	0
LINK-2786	0	0	0	1	0	0
LINK-2791	0	0	0	1	1	0
LINK-2795	0	0	0	1	0	0
LINK-2802	0	0	0	1	0	0
LINK-2808	0	0	0	1	0	0
LINK-2825	0	0	0	1	0	0
LINK-2828	0	0	0	1	0	0
LINK-2847	0	0	0	1	1	0
LINK-2855	0	0	0	1	0	0
LINK-2860	0	0	0	1	0	0
LINK-2864	0	0	0	1	0	0
LINK-2892	0	0	0	1	0	0
LINK-2895	0	0	0	1	0	0
LINK-2900	0	0	0	1	0	0
LINK-2915	0	0	0	1	0	0
LINK-2921	0	0	0	1	0	0
LINK-2932	0	0	0	0	1	1
LINK-2937	0	0	0	0	1	0
LINK-2939	0	0	0	1	0	0
LINK-2944	0	0	0	1	0	0
LINK-2952	0	0	0	1	0	1
LINK-2958	0	0	0	1	1	0
LINK-2971	0	0	0	0	1	0
LINK-2974	0	0	0	1	1	1
LINK-2977	0	0	0	1	0	0
LINK-2987	0	0	0	0	1	0
LINK-2990	0	0	0	1	0	0
LINK-3006	0	0	0	0	1	0
LINK-3008	0	0	0	1	1	0
LINK-3012	0	0	0	0	1	0
LINK-3017	0	0	0	1	0	0
LINK-3020	0	0	0	1	0	0
LINK-3024	0	0	0	1	0	0
LINK-3026	0	0	0	1	1	0
LINK-3037	0	0	0	0	1	0
LINK-3065	0	0	0	0	1	0
LINK-3068	0	0	0	0	1	0
LINK-3074	0	0	0	0	1	0
LINK-3083	0	0	0	0	1	0
LINK-3085	0	0	0	0	1	0
LINK-3088	0	0	0	0	1	0
LINK-3091	0	0	0	0	1	0
LINK-3094	0	0	0	0	1	0
LINK-3106	0	0	0	0	1	0
LINK-3112	0	0	0	0	1	0
LINK-3117	0	0	0	0	1	1
LINK-3121	0	0	0	0	1	0
LINK-3131	0	0	0	0	1	0
LINK-3140	0	0	0	0	1	0
LINK-3144	0	0	0	0	1	0
LINK-3150	0	0	0	0	1	0
LINK-3152	0	0	0	0	1	0
LINK-3159	0	0	0	0	1	0
LINK-3170	0	0	0	0	1	0
LINK-3183	0	0	0	0	1	0
LINK-3185	0	0	0	0	1	0
LINK-3188	0	0	0	0	1	0
LINK-3190	0	0	0	0	1	0
LINK-3203	0	0	0	0	1	0
LINK-3207	0	0	0	0	1	1
LINK-3210	0	0	0	0	1	0
LINK-3213	0	0	0	0	1	0
LINK-3220	0	0	0	0	1	0
LINK-3225	0	0	0	0	1	0
LINK-3227	0	0	0	0	1	0
LINK-3247	0	0	0	0	1	0
LINK-3250	0	0	0	0	1	0
LINK-3252	0	0	0	0	1	1
LINK-3273	0	0	0	0	1	0
LINK-3284	0	0	0	0	1	1
LINK-3287	0	0	0	0	1	0
LINK-3290	0	0	0	0	1	0
LINK-3303	0	0	0	0	1	0
LINK-3305	0	0	0	0	1	0
LINK-3307	0	0	0	0	1	0
LINK-3312	0	0	0	0	1	0
LINK-3314	0	0	0	0	1	1
LINK-3316	0	0	0	0	1	0
LINK-3324	0	0	0	0	1	0
LINK-3332	0	0	0	0	1	0
LINK-3344	0	0	0	0	1	0
LINK-3350	0	0	0	0	1	0
LINK-3356	0	0	0	0	1	0
LINK-3371	0	0	0	0	1	0
LINK-3375	0	0	0	0	1	0
LINK-3392	0	0	0	0	1	0
LINK-3398	0	0	0	0	1	0
LINK-3405	0	0	0	0	1	0
LINK-3412	0	0	0	0	1	0
LINK-3417	0	0	0	0	1	0
LINK-3422	0	0	0	0	1	0
LINK-3434	0	0	0	0	1	0
LINK-3438	0	0	0	0	1	0
LINK-3441	0	0	0	0	1	1
LINK-3448	0	0	0	0	1	0
LINK-3458	0	0	0	0	1	0
LINK-3460	0	0	0	0	1	0
LINK-3462	0	0	0	0	1	0
LINK-3476	0	0	0	0	1	1
LINK-3482	0	0	0	0	1	1
LINK-3491	0	0	0	0	1	0
LINK-3532	0	0	0	0	1	0
LINK-3545	0	0	0	0	1	0
LINK-3550	0	0	0	0	1	0
LINK-3575	0	0	0	0	1	0
LINK-3586	0	0	0	0	1	0
LINK-3599	0	0	0	0	1	1
LINK-3611	0	0	0	0	1	0
LINK-3623	0	0	0	0	1	0
LINK-3640	0	0	0	0	1	0
LINK-3655	0	0	0	0	1	0
LINK-3672	0	0	0	0	1	0
LINK-3707	0	0	0	0	1	0
LINK-3713	0	0	0	0	1	0
LINK-3725	0	0	0	0	1	0
LINK-3743	0	0	0	0	1	0
LINK-3746	0	0	0	0	1	1
LINK-3762	0	0	0	0	1	0
LINK-3779	0	0	0	0	1	0
LINK-3788	0	0	0	0	1	0
LINK-3800	0	0	0	0	1	0
LINK-3803	0	0	0	0	1	0
LINK-3807	0	0	0	0	1	0
LINK-3813	0	0	0	0	1	0
LINK-3818	0	0	0	0	1	1
LINK-3827	0	0	0	0	1	0
LINK-3832	0	0	0	0	1	0
LINK-3857	0	0	0	0	1	0
LINK-3865	0	0	0	0	1	0
LINK-3872	0	0	0	0	1	0
LINK-3886	0	0	0	0	1	0
LINK-3889	0	0	0	0	1	0
LINK-3906	0	0	0	0	1	0
LINK-3927	0	0	0	0	1	0
LINK-3944	0	0	0	0	1	0
LINK-3956	0	0	0	0	1	0
LINK-3970	0	0	0	0	1	0
LINK-3983	0	0	0	0	0	1
LINK-3995	0	0	0	0	0	1
LINK-4000	0	0	0	0	0	1
LINK-4074	0	0	0	0	0	1
LINK-4096	0	0	0	0	0	1
LINK-4099	0	0	0	0	0	1
