# Supplementary material for: The research data management platform (RDMP): A novel, process driven, open-source tool for the management of longitudinal cohorts of clinical data
Source: Gigascience. 2018 May 22;7(7):giy060. doi: 10.1093/gigascience/giy060 (PMC6041881; doi:10.1093/gigascience/giy060)
Supplement: Supplemental material [file giy060_supplemental_files.zip › Raw Results/RawHoursPerReleaseForBoxplot.xls]

## Sheet: out_multiRowsPerMonth_v5_allTyp
Year	Month	Year-Month	JIRA issue key	Number of hours worked	Type of run
2014	1	2014-1	LINK-621	0.25	First
2014	1	2014-1	LINK-623	0.25	First
2014	1	2014-1	LINK-624	0.25	First
2014	1	2014-1	LINK-630	0.25	First
2014	1	2014-1	LINK-639	0	First
2014	1	2014-1	LINK-649	0.25	First
2014	1	2014-1	LINK-650	0.25	First
2014	1	2014-1	LINK-651	1.25	First
2014	6	2014-6	LINK-1098	2	First
2017	10	2017-10	LINK-3731	0.25	First
2013	5	2013-5	LINK-54	86	First
2013	5	2013-5	LINK-140	39	First
2013	5	2013-5	LINK-143	1	First
2013	5	2013-5	LINK-146	6.5	First
2013	5	2013-5	LINK-149	0	First
2013	6	2013-6	LINK-62	3	First
2013	6	2013-6	LINK-105	16.75	First
2013	6	2013-6	LINK-114	0	First
2013	6	2013-6	LINK-122	2	First
2013	6	2013-6	LINK-131	32.53	First
2013	6	2013-6	LINK-175	4	First
2013	6	2013-6	LINK-176	3.5	First
2013	6	2013-6	LINK-177	2.03	First
2013	7	2013-7	LINK-57	3.5	First
2013	7	2013-7	LINK-134	1.98	First
2013	7	2013-7	LINK-137	28	First
2013	7	2013-7	LINK-161	9.93	First
2013	7	2013-7	LINK-179	6.1	First
2013	7	2013-7	LINK-208	2.2	First
2013	7	2013-7	LINK-214	0	First
2013	7	2013-7	LINK-218	4.5	First
2013	7	2013-7	LINK-203	0.5	First
2013	7	2013-7	LINK-213	4	First
2013	8	2013-8	LINK-186	42.35	First
2013	8	2013-8	LINK-67	42	First
2013	8	2013-8	LINK-76	6.25	First
2013	8	2013-8	LINK-85	21.93	First
2013	8	2013-8	LINK-266	4	First
2013	8	2013-8	LINK-108	15.2	First
2013	8	2013-8	LINK-111	9	First
2013	8	2013-8	LINK-221	4.5	First
2013	8	2013-8	LINK-247	3	First
2013	8	2013-8	LINK-102	1	First
2013	8	2013-8	LINK-128	17.88	First
2013	8	2013-8	LINK-178	3.25	First
2013	8	2013-8	LINK-225	10	First
2013	9	2013-9	LINK-119	2	First
2013	9	2013-9	LINK-373	0.45	First
2013	9	2013-9	LINK-279	2.45	First
2013	9	2013-9	LINK-298	1	First
2013	9	2013-9	LINK-321	1	First
2013	9	2013-9	LINK-372	1.5	First
2013	9	2013-9	LINK-187	6.47	First
2013	9	2013-9	LINK-292	1.5	First
2013	9	2013-9	LINK-317	1	First
2013	10	2013-10	LINK-93	16.95	First
2013	10	2013-10	LINK-125	6.82	First
2013	10	2013-10	LINK-462	0	First
2013	10	2013-10	LINK-412	1	First
2013	10	2013-10	LINK-389	3.25	First
2013	10	2013-10	LINK-302	10.47	First
2013	10	2013-10	LINK-413	17.3	First
2013	10	2013-10	LINK-164	3.8	First
2013	10	2013-10	LINK-402	0.95	First
2013	10	2013-10	LINK-495	0.5	First
2013	11	2013-11	LINK-494	8	First
2013	11	2013-11	LINK-426	4.75	First
2013	11	2013-11	LINK-502	14.64	First
2013	11	2013-11	LINK-472	0.75	First
2013	11	2013-11	LINK-473	0.25	First
2013	11	2013-11	LINK-512	3.77	First
2013	11	2013-11	LINK-532	29.25	First
2013	11	2013-11	LINK-549	1.75	First
2013	11	2013-11	LINK-547	1.25	First
2013	11	2013-11	LINK-553	5.25	First
2013	11	2013-11	LINK-562	6.18	First
2013	11	2013-11	LINK-568	2.15	First
2013	11	2013-11	LINK-477	4.28	First
2013	11	2013-11	LINK-496	2.47	First
2013	11	2013-11	LINK-497	0	First
2013	11	2013-11	LINK-499	5.57	First
2013	11	2013-11	LINK-525	1.5	First
2013	11	2013-11	LINK-550	1	First
2013	11	2013-11	LINK-554	7.75	First
2013	12	2013-12	LINK-593	7	First
2013	12	2013-12	LINK-591	9	First
2013	12	2013-12	LINK-602	1.6	First
2014	1	2014-1	LINK-625	4.73	First
2014	1	2014-1	LINK-642	2	First
2014	2	2014-2	LINK-730	28	First
2014	2	2014-2	LINK-629	35.88	First
2014	2	2014-2	LINK-678	1.5	First
2014	2	2014-2	LINK-706	0.5	First
2014	2	2014-2	LINK-682	2.27	First
2014	2	2014-2	LINK-710	0.77	First
2014	3	2014-3	LINK-700	11.03	First
2014	3	2014-3	LINK-716	0	First
2014	3	2014-3	LINK-718	3.25	First
2014	4	2014-4	LINK-96	16	First
2014	4	2014-4	LINK-461	4.83	First
2014	4	2014-4	LINK-733	17.47	First
2014	4	2014-4	LINK-771	5.18	First
2014	4	2014-4	LINK-775	8.53	First
2014	4	2014-4	LINK-772	6.83	First
2014	4	2014-4	LINK-764	6.4	First
2014	4	2014-4	LINK-781	17	First
2014	4	2014-4	LINK-797	4.5	First
2014	4	2014-4	LINK-857	0.83	First
2014	4	2014-4	LINK-872	2.5	First
2014	4	2014-4	LINK-818	5.5	First
2014	4	2014-4	LINK-845	1.81	First
2014	4	2014-4	LINK-860	2.97	First
2014	4	2014-4	LINK-878	0.75	First
2014	4	2014-4	LINK-877	1	First
2014	4	2014-4	LINK-769	11.12	First
2014	4	2014-4	LINK-936	0	First
2014	4	2014-4	LINK-904	1.57	First
2014	4	2014-4	LINK-907	1.37	First
2014	4	2014-4	LINK-908	1.5	First
2014	5	2014-5	LINK-773	12.68	First
2014	5	2014-5	LINK-796	22.07	First
2014	5	2014-5	LINK-922	5.5	First
2014	5	2014-5	LINK-935	4.6	First
2014	5	2014-5	LINK-1036	3	First
2014	5	2014-5	LINK-1109	1	First
2014	5	2014-5	LINK-1044	1.48	First
2014	5	2014-5	LINK-1048	19.47	First
2014	5	2014-5	LINK-729	2.75	First
2014	5	2014-5	LINK-909	3.75	First
2014	6	2014-6	LINK-913	2	First
2014	6	2014-6	LINK-1089	8	First
2014	6	2014-6	LINK-991	31.36	First
2014	6	2014-6	LINK-1058	10.5	First
2014	6	2014-6	LINK-1086	4.75	First
2014	6	2014-6	LINK-1081	6.67	First
2014	6	2014-6	LINK-1078	2.55	First
2014	6	2014-6	LINK-1082	8.59	First
2014	6	2014-6	LINK-1104	2.75	First
2014	6	2014-6	LINK-1117	10.97	First
2014	6	2014-6	LINK-1066	3.5	First
2014	6	2014-6	LINK-1073	4.97	First
2014	6	2014-6	LINK-1095	1	First
2014	7	2014-7	LINK-619	31.18	First
2014	7	2014-7	LINK-1085	1.25	First
2014	7	2014-7	LINK-1122	30	First
2014	7	2014-7	LINK-1142	12.89	First
2014	7	2014-7	LINK-1148	3.4	First
2014	7	2014-7	LINK-1166	9	First
2014	7	2014-7	LINK-715	0	First
2014	7	2014-7	LINK-1108	4.93	First
2014	7	2014-7	LINK-1134	0.75	First
2014	7	2014-7	LINK-1145	3	First
2014	8	2014-8	LINK-1178	20.5	First
2014	8	2014-8	LINK-852	3.31	First
2014	8	2014-8	LINK-1049	98.15	First
2014	8	2014-8	LINK-1176	11.5	First
2014	8	2014-8	LINK-1184	3	First
2014	8	2014-8	LINK-1125	22.75	First
2014	8	2014-8	LINK-1175	1	First
2014	8	2014-8	LINK-1188	14.82	First
2014	9	2014-9	LINK-1301	0	First
2014	9	2014-9	LINK-1198	2.5	First
2014	9	2014-9	LINK-1249	0	First
2014	9	2014-9	LINK-1247	14.25	First
2014	9	2014-9	LINK-1248	9.25	First
2014	9	2014-9	LINK-1201	11.25	First
2014	9	2014-9	LINK-1197	0	First
2014	9	2014-9	LINK-1204	3.05	First
2014	9	2014-9	LINK-1215	12.2	First
2014	9	2014-9	LINK-1223	7.25	First
2014	9	2014-9	LINK-1234	7.25	First
2014	9	2014-9	LINK-1282	1.5	First
2014	9	2014-9	LINK-1261	2	First
2014	10	2014-10	LINK-1220	4	First
2014	10	2014-10	LINK-1267	8	First
2014	10	2014-10	LINK-1300	13.22	First
2014	10	2014-10	LINK-1279	10.75	First
2014	10	2014-10	LINK-1286	39.41	First
2014	10	2014-10	LINK-1295	8.37	First
2014	10	2014-10	LINK-1321	4	First
2014	10	2014-10	LINK-1326	0	First
2014	11	2014-11	LINK-575	16	First
2014	11	2014-11	LINK-1362	0.83	First
2014	11	2014-11	LINK-1384	6.42	First
2014	11	2014-11	LINK-1379	15.52	First
2014	11	2014-11	LINK-1383	19.75	First
2014	11	2014-11	LINK-1387	7	First
2014	11	2014-11	LINK-1392	6	First
2014	11	2014-11	LINK-1555	0	First
2014	11	2014-11	LINK-1334	10.27	First
2014	11	2014-11	LINK-1359	1	First
2014	11	2014-11	LINK-1403	2	First
2014	11	2014-11	LINK-1443	7.08	First
2014	12	2014-12	LINK-1455	37.1	First
2014	12	2014-12	LINK-1508	3.5	First
2014	12	2014-12	LINK-1318	8.4	First
2014	12	2014-12	LINK-1480	2.5	First
2014	12	2014-12	LINK-1496	0.75	First
2015	1	2015-1	LINK-1365	34.25	First
2015	1	2015-1	LINK-1492	31.3	First
2015	1	2015-1	LINK-1499	2.25	First
2015	1	2015-1	LINK-1524	19.5	First
2015	1	2015-1	LINK-1554	0.5	First
2015	1	2015-1	LINK-1573	2.75	First
2015	2	2015-2	LINK-1633	9	First
2015	2	2015-2	LINK-1268	6.25	First
2015	2	2015-2	LINK-1564	21	First
2015	2	2015-2	LINK-1544	13.75	First
2015	2	2015-2	LINK-1594	22	First
2015	2	2015-2	LINK-1570	8.17	First
2015	2	2015-2	LINK-1578	7.5	First
2015	2	2015-2	LINK-1612	4	First
2015	2	2015-2	LINK-1589	9	First
2015	2	2015-2	LINK-1593	5.75	First
2015	2	2015-2	LINK-1607	0	First
2015	2	2015-2	LINK-1629	3.5	First
2015	2	2015-2	LINK-1638	2.25	First
2015	2	2015-2	LINK-1603	1.5	First
2015	3	2015-3	LINK-1311	15.97	First
2015	3	2015-3	LINK-1658	10.3	First
2015	3	2015-3	LINK-1698	4	First
2015	3	2015-3	LINK-1665	6.47	First
2015	3	2015-3	LINK-1673	2.5	First
2015	3	2015-3	LINK-1708	1	First
2015	3	2015-3	LINK-1681	1.75	First
2015	3	2015-3	LINK-1713	0.75	First
2015	4	2015-4	LINK-1299	13	First
2015	4	2015-4	LINK-1691	15	First
2015	4	2015-4	LINK-1715	2.5	First
2015	4	2015-4	LINK-1727	7.17	First
2015	4	2015-4	LINK-1732	4.5	First
2015	4	2015-4	LINK-1740	3	First
2015	4	2015-4	LINK-1927	0.25	First
2015	4	2015-4	LINK-1745	1	First
2015	4	2015-4	LINK-1748	4	First
2015	4	2015-4	LINK-1757	0.83	First
2015	4	2015-4	LINK-1765	11.92	First
2015	4	2015-4	LINK-1768	0	First
2015	4	2015-4	LINK-1777	0.75	First
2015	4	2015-4	LINK-1785	3.75	First
2015	5	2015-5	LINK-635	24.2	First
2015	5	2015-5	LINK-1549	15.5	First
2015	5	2015-5	LINK-1769	3	First
2015	5	2015-5	LINK-1772	5.5	First
2015	5	2015-5	LINK-1866	3.25	First
2015	5	2015-5	LINK-1811	2.75	First
2015	5	2015-5	LINK-1826	3	First
2015	5	2015-5	LINK-1847	3.5	First
2015	5	2015-5	LINK-1855	2.25	First
2015	5	2015-5	LINK-1868	4.25	First
2015	5	2015-5	LINK-1790	1.75	First
2015	5	2015-5	LINK-1793	1.25	First
2015	5	2015-5	LINK-1806	3.75	First
2015	5	2015-5	LINK-1807	4.75	First
2015	5	2015-5	LINK-1837	0.33	First
2015	5	2015-5	LINK-1843	5.25	First
2015	5	2015-5	LINK-1887	0	First
2015	5	2015-5	LINK-1894	1	First
2015	6	2015-6	LINK-1858	3	First
2015	6	2015-6	LINK-1873	13	First
2015	6	2015-6	LINK-1883	6	First
2015	6	2015-6	LINK-1901	3.5	First
2015	6	2015-6	LINK-1719	20.08	First
2015	6	2015-6	LINK-1910	0.75	First
2015	7	2015-7	LINK-1997	14.08	First
2015	7	2015-7	LINK-1542	11.25	First
2015	7	2015-7	LINK-1831	24.25	First
2015	7	2015-7	LINK-1979	3.33	First
2015	7	2015-7	LINK-1964	9	First
2015	7	2015-7	LINK-1945	14.5	First
2015	7	2015-7	LINK-1940	6.25	First
2015	7	2015-7	LINK-1935	3.9	First
2015	7	2015-7	LINK-1950	1.25	First
2015	7	2015-7	LINK-1959	1.25	First
2015	7	2015-7	LINK-1994	4	First
2015	7	2015-7	LINK-1972	9	First
2015	7	2015-7	LINK-1984	11.25	First
2015	7	2015-7	LINK-1996	0.25	First
2015	7	2015-7	LINK-1954	2	First
2015	7	2015-7	LINK-1995	0	First
2015	7	2015-7	LINK-2003	1	First
2015	7	2015-7	LINK-2005	1.5	First
2015	8	2015-8	LINK-1898	6.83	First
2015	8	2015-8	LINK-1925	9.58	First
2015	8	2015-8	LINK-1991	20.92	First
2015	8	2015-8	LINK-2046	6.75	First
2015	8	2015-8	LINK-2039	3.25	First
2015	8	2015-8	LINK-1980	3.5	First
2015	8	2015-8	LINK-2013	3.25	First
2015	8	2015-8	LINK-2014	2.5	First
2015	8	2015-8	LINK-2018	0.5	First
2015	8	2015-8	LINK-2032	0.58	First
2015	8	2015-8	LINK-2057	2	First
2015	9	2015-9	LINK-1874	20.25	First
2015	9	2015-9	LINK-2063	5.25	First
2015	9	2015-9	LINK-2074	21.42	First
2015	9	2015-9	LINK-2079	2.5	First
2015	9	2015-9	LINK-2102	3.5	First
2015	9	2015-9	LINK-2069	2.75	First
2015	10	2015-10	LINK-2108	0.5	First
2015	10	2015-10	LINK-2113	1	First
2015	10	2015-10	LINK-2116	0.5	First
2015	11	2015-11	LINK-2021	25.5	First
2015	11	2015-11	LINK-2105	14.75	First
2015	11	2015-11	LINK-2151	4	First
2015	11	2015-11	LINK-2166	7	First
2015	11	2015-11	LINK-2200	3.5	First
2015	11	2015-11	LINK-2190	8.75	First
2015	11	2015-11	LINK-2155	12.5	First
2015	12	2015-12	LINK-1955	7	First
2015	12	2015-12	LINK-2186	26.47	First
2015	12	2015-12	LINK-2196	6.5	First
2015	12	2015-12	LINK-2209	13.52	First
2015	12	2015-12	LINK-2217	6.42	First
2015	12	2015-12	LINK-2229	2	First
2015	12	2015-12	LINK-2245	0.75	First
2016	1	2016-1	LINK-2263	2.75	First
2016	1	2016-1	LINK-2284	0.75	First
2016	1	2016-1	LINK-2309	1	First
2016	1	2016-1	LINK-2310	0.25	First
2016	1	2016-1	LINK-2313	1.17	First
2016	1	2016-1	LINK-2264	0	First
2016	1	2016-1	LINK-2294	2.5	First
2016	2	2016-2	LINK-2143	12	First
2016	2	2016-2	LINK-2341	23.75	First
2016	2	2016-2	LINK-2384	22.11	First
2016	2	2016-2	LINK-2242	39.85	First
2016	2	2016-2	LINK-2346	1	First
2016	2	2016-2	LINK-2386	0	First
2016	2	2016-2	LINK-2396	1.5	First
2016	2	2016-2	LINK-2397	0.5	First
2016	2	2016-2	LINK-2399	0.5	First
2016	2	2016-2	LINK-3506	0	First
2016	2	2016-2	LINK-3510	0	First
2016	2	2016-2	LINK-3511	0	First
2016	2	2016-2	LINK-3514	2	First
2016	2	2016-2	LINK-3540	1	First
2016	2	2016-2	LINK-2357	0.25	First
2016	2	2016-2	LINK-2375	0.25	First
2016	2	2016-2	LINK-2348	4	First
2016	2	2016-2	LINK-2343	3.5	First
2016	2	2016-2	LINK-2317	2.75	First
2016	2	2016-2	LINK-2326	32	First
2016	2	2016-2	LINK-2344	0.25	First
2016	2	2016-2	LINK-2392	0.75	First
2016	3	2016-3	LINK-2347	20.42	First
2016	3	2016-3	LINK-2339	18.33	First
2016	3	2016-3	LINK-2402	11.92	First
2016	3	2016-3	LINK-2255	0.5	First
2016	3	2016-3	LINK-2419	13.75	First
2016	3	2016-3	LINK-2406	1	First
2016	3	2016-3	LINK-2411	0.5	First
2016	3	2016-3	LINK-2442	0.75	First
2016	3	2016-3	LINK-2461	0.5	First
2016	3	2016-3	LINK-3541	0	First
2016	3	2016-3	LINK-3563	1	First
2016	3	2016-3	LINK-3566	1	First
2016	3	2016-3	LINK-3580	1.08	First
2016	3	2016-3	LINK-3602	0.25	First
2016	3	2016-3	LINK-3606	0	First
2016	3	2016-3	LINK-2432	0.25	First
2016	3	2016-3	LINK-2433	0.25	First
2016	3	2016-3	LINK-2454	0.25	First
2016	3	2016-3	LINK-2463	0.25	First
2016	3	2016-3	LINK-2374	7	First
2016	3	2016-3	LINK-2380	9	First
2016	3	2016-3	LINK-2398	3	First
2016	3	2016-3	LINK-2422	18	First
2016	3	2016-3	LINK-2474	0	First
2016	3	2016-3	LINK-2430	3.75	First
2016	3	2016-3	LINK-2450	3	First
2016	3	2016-3	LINK-2453	0.5	First
2016	3	2016-3	LINK-2469	0.5	First
2016	4	2016-4	LINK-2491	0.75	First
2016	4	2016-4	LINK-2495	0.5	First
2016	4	2016-4	LINK-2516	0.75	First
2016	4	2016-4	LINK-2519	0.5	First
2016	4	2016-4	LINK-2526	0.75	First
2016	4	2016-4	LINK-3562	0.5	First
2016	4	2016-4	LINK-3567	0.5	First
2016	4	2016-4	LINK-3570	0.5	First
2016	4	2016-4	LINK-3582	0.75	First
2016	4	2016-4	LINK-3601	0.5	First
2016	4	2016-4	LINK-3605	0.5	First
2016	4	2016-4	LINK-2489	0.25	First
2016	4	2016-4	LINK-2481	7.33	First
2016	4	2016-4	LINK-2487	0	First
2016	4	2016-4	LINK-2527	8	First
2016	4	2016-4	LINK-2537	3.75	First
2016	4	2016-4	LINK-2460	7	First
2016	4	2016-4	LINK-2504	2	First
2016	5	2016-5	LINK-2564	1	First
2016	5	2016-5	LINK-2588	0.5	First
2016	5	2016-5	LINK-2509	7.5	First
2016	5	2016-5	LINK-2539	3.25	First
2016	5	2016-5	LINK-2571	5	First
2016	5	2016-5	LINK-2576	2	First
2016	5	2016-5	LINK-2551	0.5	First
2016	6	2016-6	LINK-2637	0.5	First
2016	6	2016-6	LINK-2645	0.75	First
2016	6	2016-6	LINK-2604	0.5	First
2016	6	2016-6	LINK-2660	0.5	First
2016	6	2016-6	LINK-3526	1	First
2016	6	2016-6	LINK-3565	0.5	First
2016	6	2016-6	LINK-3569	0.5	First
2016	6	2016-6	LINK-2557	2.5	First
2016	6	2016-6	LINK-2592	5	First
2016	6	2016-6	LINK-2609	20.5	First
2016	6	2016-6	LINK-2599	2	First
2016	6	2016-6	LINK-2608	3	First
2016	6	2016-6	LINK-2648	2.75	First
2016	6	2016-6	LINK-2663	0	First
2016	6	2016-6	LINK-2635	2	First
2016	6	2016-6	LINK-2607	2	First
2016	6	2016-6	LINK-2612	1.5	First
2016	6	2016-6	LINK-2619	2.5	First
2016	6	2016-6	LINK-2620	1	First
2016	6	2016-6	LINK-2628	0.25	First
2016	6	2016-6	LINK-2631	8	First
2016	7	2016-7	LINK-1714	15.5	First
2016	7	2016-7	LINK-2669	0.5	First
2016	7	2016-7	LINK-2670	0.5	First
2016	7	2016-7	LINK-2675	1.5	First
2016	7	2016-7	LINK-2691	16.5	First
2016	7	2016-7	LINK-2697	0	First
2016	7	2016-7	LINK-2677	0.75	First
2016	7	2016-7	LINK-2713	3.5	First
2016	7	2016-7	LINK-2703	1.5	First
2016	7	2016-7	LINK-2681	7	First
2016	7	2016-7	LINK-2687	3.67	First
2016	7	2016-7	LINK-2719	1	First
2016	8	2016-8	LINK-2510	7.5	First
2016	8	2016-8	LINK-2657	3.5	First
2016	8	2016-8	LINK-2744	3.75	First
2016	8	2016-8	LINK-2727	9.75	First
2016	8	2016-8	LINK-2748	2	First
2016	8	2016-8	LINK-2800	4.5	First
2016	8	2016-8	LINK-2740	0.25	First
2016	8	2016-8	LINK-2741	0.25	First
2016	8	2016-8	LINK-2764	0.25	First
2016	8	2016-8	LINK-2765	0.25	First
2016	8	2016-8	LINK-2540	0.75	First
2016	8	2016-8	LINK-2742	0.75	First
2016	8	2016-8	LINK-2769	2	First
2016	8	2016-8	LINK-2770	3.5	First
2016	8	2016-8	LINK-2775	4	First
2016	8	2016-8	LINK-2793	0.75	First
2016	9	2016-9	LINK-2849	0.5	First
2016	9	2016-9	LINK-2784	8.75	First
2016	9	2016-9	LINK-2797	24.5	First
2016	9	2016-9	LINK-2799	11.25	First
2016	9	2016-9	LINK-2823	0.5	First
2016	9	2016-9	LINK-2835	0.5	First
2016	9	2016-9	LINK-2836	0.5	First
2016	9	2016-9	LINK-2852	0.5	First
2016	9	2016-9	LINK-2858	0.75	First
2016	9	2016-9	LINK-2859	1	First
2016	9	2016-9	LINK-2812	0.58	First
2016	9	2016-9	LINK-2830	2.5	First
2016	10	2016-10	LINK-2872	13	First
2016	10	2016-10	LINK-2870	1	First
2016	10	2016-10	LINK-3537	1	First
2016	10	2016-10	LINK-3543	1	First
2016	10	2016-10	LINK-3560	0.5	First
2016	10	2016-10	LINK-2907	7.25	First
2016	10	2016-10	LINK-2798	33.75	First
2016	10	2016-10	LINK-2732	16.5	First
2016	10	2016-10	LINK-2843	15	First
2016	10	2016-10	LINK-2804	7	First
2016	10	2016-10	LINK-2910	5	First
2016	10	2016-10	LINK-2862	4	First
2016	10	2016-10	LINK-2866	12.33	First
2016	10	2016-10	LINK-2904	2	First
2016	10	2016-10	LINK-2869	0.5	First
2016	10	2016-10	LINK-2897	1	First
2016	10	2016-10	LINK-2917	3	First
2016	11	2016-11	LINK-2957	0	First
2016	11	2016-11	LINK-2879	10	First
2016	11	2016-11	LINK-2851	1.5	First
2016	11	2016-11	LINK-2911	5	First
2016	11	2016-11	LINK-2954	2	First
2016	11	2016-11	LINK-2995	8.5	First
2016	11	2016-11	LINK-2992	7.02	First
2016	11	2016-11	LINK-2941	2.25	First
2016	11	2016-11	LINK-2946	9.25	First
2016	11	2016-11	LINK-2960	2	First
2016	12	2016-12	LINK-2871	5.25	First
2016	12	2016-12	LINK-3011	5.5	First
2016	12	2016-12	LINK-3022	11.83	First
2016	12	2016-12	LINK-3043	21.2	First
2016	12	2016-12	LINK-2996	8.25	First
2016	12	2016-12	LINK-3019	1.75	First
2016	12	2016-12	LINK-3028	2.25	First
2017	1	2017-1	LINK-3010	13.25	First
2017	1	2017-1	LINK-3076	1.75	First
2017	1	2017-1	LINK-3087	10.75	First
2017	1	2017-1	LINK-3090	0	First
2017	1	2017-1	LINK-3053	0	First
2017	1	2017-1	LINK-3093	2.5	First
2017	1	2017-1	LINK-3097	0	First
2017	1	2017-1	LINK-3108	1	First
2017	1	2017-1	LINK-3110	6.25	First
2017	2	2017-2	LINK-3179	0.5	First
2017	2	2017-2	LINK-3078	8	First
2017	2	2017-2	LINK-3079	6.3	First
2017	2	2017-2	LINK-3124	6.75	First
2017	2	2017-2	LINK-3154	0.5	First
2017	2	2017-2	LINK-3156	4	First
2017	2	2017-2	LINK-3161	1.5	First
2017	2	2017-2	LINK-3197	3	First
2017	2	2017-2	LINK-3192	1	First
2017	2	2017-2	LINK-3123	4	First
2017	2	2017-2	LINK-3194	0.5	First
2017	3	2017-3	LINK-3200	0.5	First
2017	3	2017-3	LINK-3240	1.25	First
2017	3	2017-3	LINK-3246	0.75	First
2017	3	2017-3	LINK-3524	1	First
2017	3	2017-3	LINK-3542	0	First
2017	3	2017-3	LINK-3559	1.23	First
2017	3	2017-3	LINK-3568	1.33	First
2017	3	2017-3	LINK-3039	26.75	First
2017	3	2017-3	LINK-3182	49.92	First
2017	3	2017-3	LINK-3177	8.25	First
2017	3	2017-3	LINK-3193	1.75	First
2017	3	2017-3	LINK-3245	11	First
2017	3	2017-3	LINK-3133	3	First
2017	3	2017-3	LINK-3215	2.5	First
2017	3	2017-3	LINK-3216	0	First
2017	3	2017-3	LINK-3254	9.5	First
2017	3	2017-3	LINK-3255	1	First
2017	3	2017-3	LINK-3259	0.5	First
2017	3	2017-3	LINK-3263	0.5	First
2017	4	2017-4	LINK-3229	2	First
2017	4	2017-4	LINK-3270	9	First
2017	4	2017-4	LINK-3275	5	First
2017	4	2017-4	LINK-3293	4	First
2017	4	2017-4	LINK-3309	6.5	First
2017	4	2017-4	LINK-3321	5.25	First
2017	4	2017-4	LINK-3318	3.5	First
2017	4	2017-4	LINK-3281	0.5	First
2017	4	2017-4	LINK-3300	0.75	First
2017	4	2017-4	LINK-3230	6	First
2017	4	2017-4	LINK-3269	0.5	First
2017	4	2017-4	LINK-3302	0.5	First
2017	4	2017-4	LINK-3319	0.5	First
2017	5	2017-5	LINK-3334	7	First
2017	5	2017-5	LINK-3329	14.25	First
2017	5	2017-5	LINK-3330	23	First
2017	5	2017-5	LINK-3353	1.25	First
2017	5	2017-5	LINK-3336	0.25	First
2017	5	2017-5	LINK-3386	0.25	First
2017	5	2017-5	LINK-3387	0.25	First
2017	5	2017-5	LINK-3338	0.25	First
2017	5	2017-5	LINK-3369	0.5	First
2017	5	2017-5	LINK-3373	0.5	First
2017	5	2017-5	LINK-3342	0	First
2017	6	2017-6	LINK-3457	0	First
2017	6	2017-6	LINK-3388	9.75	First
2017	6	2017-6	LINK-3390	4	First
2017	6	2017-6	LINK-3404	7.5	First
2017	6	2017-6	LINK-3419	4.25	First
2017	6	2017-6	LINK-3219	2	First
2017	6	2017-6	LINK-3400	0.5	First
2017	6	2017-6	LINK-3407	0	First
2017	6	2017-6	LINK-3414	2	First
2017	6	2017-6	LINK-3425	1.5	First
2017	6	2017-6	LINK-3436	1	First
2017	6	2017-6	LINK-3444	2	First
2017	7	2017-7	LINK-2951	14	First
2017	7	2017-7	LINK-3164	7.5	First
2017	7	2017-7	LINK-3382	9.5	First
2017	7	2017-7	LINK-3358	7.5	First
2017	7	2017-7	LINK-3473	2	First
2017	7	2017-7	LINK-3445	18.5	First
2017	7	2017-7	LINK-3495	5	First
2017	7	2017-7	LINK-3450	0	First
2017	7	2017-7	LINK-3478	2	First
2017	7	2017-7	LINK-3484	1.5	First
2017	7	2017-7	LINK-3493	1	First
2017	8	2017-8	LINK-3536	4.25	First
2017	8	2017-8	LINK-3534	3	First
2017	8	2017-8	LINK-3554	2	First
2017	8	2017-8	LINK-3604	1.25	First
2017	8	2017-8	LINK-3613	1	First
2017	8	2017-8	LINK-3249	0.5	First
2017	8	2017-8	LINK-3547	2	First
2017	8	2017-8	LINK-3588	0	First
2017	8	2017-8	LINK-3625	0.75	First
2017	9	2017-9	LINK-3627	1.75	First
2017	9	2017-9	LINK-3629	1.25	First
2017	9	2017-9	LINK-3630	1	First
2017	9	2017-9	LINK-3633	0.5	First
2017	9	2017-9	LINK-3609	13.25	First
2017	9	2017-9	LINK-3682	1	First
2017	9	2017-9	LINK-3636	0.5	First
2017	9	2017-9	LINK-3670	0.5	First
2017	9	2017-9	LINK-3658	0.25	First
2017	9	2017-9	LINK-3642	6	First
2017	9	2017-9	LINK-3657	5	First
2017	10	2017-10	LINK-3383	11	First
2017	10	2017-10	LINK-3451	22	First
2017	10	2017-10	LINK-3768	0.75	First
2017	10	2017-10	LINK-3764	6	First
2017	10	2017-10	LINK-3782	1.75	First
2017	10	2017-10	LINK-3770	0.5	First
2017	10	2017-10	LINK-3717	1	First
2017	10	2017-10	LINK-3748	2.75	First
2017	11	2017-11	LINK-3648	8.5	First
2017	11	2017-11	LINK-3790	10.25	First
2017	11	2017-11	LINK-3875	4.25	First
2017	11	2017-11	LINK-3830	4.5	First
2017	11	2017-11	LINK-3834	9.5	First
2017	11	2017-11	LINK-3901	1	First
2017	11	2017-11	LINK-3908	4	First
2017	11	2017-11	LINK-3805	0	First
2017	11	2017-11	LINK-3838	0.5	First
2017	11	2017-11	LINK-3859	0.5	First
2017	11	2017-11	LINK-3867	0.75	First
2017	11	2017-11	LINK-3874	1	First
2017	11	2017-11	LINK-3896	1.5	First
2017	11	2017-11	LINK-3903	0.5	First
2017	11	2017-11	LINK-3904	0.75	First
2017	12	2017-12	LINK-3949	0.75	First
2017	12	2017-12	LINK-3948	24.5	First
2017	12	2017-12	LINK-3946	3	First
2017	12	2017-12	LINK-3815	5	First
2017	12	2017-12	LINK-3931	3.75	First
2017	12	2017-12	LINK-3958	3	First
2017	12	2017-12	LINK-3972	1.25	First
2013	8	2013-8	LINK-261	2	HIC Error
2013	10	2013-10	LINK-416	5.5	HIC Error
2013	11	2013-11	LINK-527	5.2	HIC Error
2013	11	2013-11	LINK-480	2	HIC Error
2013	11	2013-11	LINK-528	5	HIC Error
2013	12	2013-12	LINK-598	1.83	HIC Error
2013	12	2013-12	LINK-580	2.75	HIC Error
2014	2	2014-2	LINK-668	0.25	HIC Error
2014	2	2014-2	LINK-664	2	HIC Error
2014	4	2014-4	LINK-929	0.5	HIC Error
2014	4	2014-4	LINK-921	0	HIC Error
2014	5	2014-5	LINK-980	1.5	HIC Error
2014	6	2014-6	LINK-1061	1	HIC Error
2014	6	2014-6	LINK-1063	0.5	HIC Error
2014	6	2014-6	LINK-1065	2	HIC Error
2014	9	2014-9	LINK-1230	0	HIC Error
2014	10	2014-10	LINK-1331	9.17	HIC Error
2014	10	2014-10	LINK-1335	0.5	HIC Error
2014	11	2014-11	LINK-1313	0	HIC Error
2014	12	2014-12	LINK-1352	5.04	HIC Error
2014	12	2014-12	LINK-1460	0	HIC Error
2015	1	2015-1	LINK-1525	1.12	HIC Error
2015	2	2015-2	LINK-1630	1.5	HIC Error
2015	3	2015-3	LINK-1682	1	HIC Error
2015	4	2015-4	LINK-1752	0	HIC Error
2015	5	2015-5	LINK-1782	4.5	HIC Error
2015	6	2015-6	LINK-1872	0.5	HIC Error
2015	8	2015-8	LINK-2050	1	HIC Error
2015	11	2015-11	LINK-2199	2.5	HIC Error
2016	2	2016-2	LINK-2363	1.5	HIC Error
2016	2	2016-2	LINK-2352	2	HIC Error
2016	5	2016-5	LINK-2583	2	HIC Error
2016	5	2016-5	LINK-2586	3	HIC Error
2016	5	2016-5	LINK-2584	3.5	HIC Error
2016	7	2016-7	LINK-2694	6.5	HIC Error
2016	8	2016-8	LINK-2724	13.25	HIC Error
2016	8	2016-8	LINK-2776	0	HIC Error
2016	8	2016-8	LINK-2735	9	HIC Error
2017	7	2017-7	LINK-3515	2.83	HIC Error
2017	10	2017-10	LINK-3684	2.75	HIC Error
2017	10	2017-10	LINK-3701	0.5	HIC Error
2017	10	2017-10	LINK-3709	1	HIC Error
2017	10	2017-10	LINK-3710	0.75	HIC Error
2017	10	2017-10	LINK-3718	1.5	HIC Error
2017	10	2017-10	LINK-3723	0.75	HIC Error
2017	10	2017-10	LINK-3730	1.25	HIC Error
2017	11	2017-11	LINK-3913	2	HIC Error
2017	12	2017-12	LINK-3924	5.25	HIC Error
2013	6	2013-6	LINK-274	0	Change Request
2013	8	2013-8	LINK-269	1.5	Change Request
2013	8	2013-8	LINK-180	5	Change Request
2013	8	2013-8	LINK-267	0	Change Request
2013	9	2013-9	LINK-272	7.35	Change Request
2013	10	2013-10	LINK-417	5.42	Change Request
2013	10	2013-10	LINK-427	3	Change Request
2013	11	2013-11	LINK-565	0	Change Request
2013	12	2013-12	LINK-509	25.65	Change Request
2014	2	2014-2	LINK-713	0	Change Request
2014	3	2014-3	LINK-737	0	Change Request
2014	3	2014-3	LINK-778	0	Change Request
2014	4	2014-4	LINK-925	0.5	Change Request
2014	5	2014-5	LINK-1045	5.5	Change Request
2014	5	2014-5	LINK-937	0.5	Change Request
2014	6	2014-6	LINK-1097	4.75	Change Request
2014	6	2014-6	LINK-1053	7.3	Change Request
2014	7	2014-7	LINK-1135	4	Change Request
2014	7	2014-7	LINK-1237	6	Change Request
2014	8	2014-8	LINK-1209	5.5	Change Request
2014	8	2014-8	LINK-1208	0	Change Request
2014	8	2014-8	LINK-1206	3.82	Change Request
2014	8	2014-8	LINK-1207	2.22	Change Request
2014	9	2014-9	LINK-1275	10	Change Request
2015	1	2015-1	LINK-1507	0.25	Change Request
2015	3	2015-3	LINK-1600	0	Change Request
2015	8	2015-8	LINK-2019	2.83	Change Request
2015	11	2015-11	LINK-2181	4	Change Request
2015	12	2015-12	LINK-2233	1	Change Request
2016	2	2016-2	LINK-2364	1.5	Change Request
2016	3	2016-3	LINK-2464	1	Change Request
2016	3	2016-3	LINK-2465	1.5	Change Request
2016	4	2016-4	LINK-2488	2.5	Change Request
2016	7	2016-7	LINK-2672	0	Change Request
2016	7	2016-7	LINK-2715	2	Change Request
2017	2	2017-2	LINK-3126	1.92	Change Request
2017	10	2017-10	LINK-3742	0.5	Change Request
2013	5	2013-5	LINK-252	0	Refresh
2013	7	2013-7	LINK-233	1.5	Refresh
2013	7	2013-7	LINK-268	5.5	Refresh
2013	7	2013-7	LINK-204	0.5	Refresh
2013	8	2013-8	LINK-234	1	Refresh
2013	8	2013-8	LINK-265	0	Refresh
2013	9	2013-9	LINK-322	0.5	Refresh
2013	9	2013-9	LINK-365	6.8	Refresh
2013	9	2013-9	LINK-284	1.5	Refresh
2013	9	2013-9	LINK-243	1.25	Refresh
2013	10	2013-10	LINK-459	2.12	Refresh
2013	10	2013-10	LINK-310	3	Refresh
2013	10	2013-10	LINK-384	0	Refresh
2013	10	2013-10	LINK-385	10.15	Refresh
2013	10	2013-10	LINK-377	0	Refresh
2013	10	2013-10	LINK-382	0	Refresh
2013	10	2013-10	LINK-383	3.5	Refresh
2013	10	2013-10	LINK-433	0.1	Refresh
2013	10	2013-10	LINK-323	5.8	Refresh
2013	10	2013-10	LINK-419	7.14	Refresh
2013	10	2013-10	LINK-379	4.57	Refresh
2013	10	2013-10	LINK-421	1	Refresh
2013	10	2013-10	LINK-422	0.5	Refresh
2013	10	2013-10	LINK-490	0.3	Refresh
2013	11	2013-11	LINK-557	2.25	Refresh
2013	11	2013-11	LINK-529	1.75	Refresh
2013	11	2013-11	LINK-520	0	Refresh
2013	11	2013-11	LINK-474	1	Refresh
2013	11	2013-11	LINK-519	1	Refresh
2013	11	2013-11	LINK-526	0	Refresh
2013	11	2013-11	LINK-533	0.5	Refresh
2013	11	2013-11	LINK-534	0.5	Refresh
2013	11	2013-11	LINK-535	0	Refresh
2013	11	2013-11	LINK-569	1	Refresh
2013	11	2013-11	LINK-465	7.43	Refresh
2013	11	2013-11	LINK-463	0.6	Refresh
2013	11	2013-11	LINK-558	3.07	Refresh
2013	11	2013-11	LINK-564	5.65	Refresh
2013	11	2013-11	LINK-487	3	Refresh
2013	12	2013-12	LINK-582	0.25	Refresh
2013	12	2013-12	LINK-585	5.75	Refresh
2013	12	2013-12	LINK-592	0.25	Refresh
2013	12	2013-12	LINK-603	1	Refresh
2013	12	2013-12	LINK-587	1.62	Refresh
2013	12	2013-12	LINK-559	0.75	Refresh
2013	12	2013-12	LINK-572	2.5	Refresh
2013	12	2013-12	LINK-601	0.12	Refresh
2014	1	2014-1	LINK-1030	0.5	Refresh
2014	1	2014-1	LINK-612	0.5	Refresh
2014	1	2014-1	LINK-641	2	Refresh
2014	1	2014-1	LINK-615	0.5	Refresh
2014	1	2014-1	LINK-586	4.5	Refresh
2014	1	2014-1	LINK-614	0	Refresh
2014	1	2014-1	LINK-652	0.75	Refresh
2014	1	2014-1	LINK-643	0.75	Refresh
2014	1	2014-1	LINK-644	0.75	Refresh
2014	1	2014-1	LINK-638	0.27	Refresh
2014	2	2014-2	LINK-688	1.25	Refresh
2014	2	2014-2	LINK-665	0	Refresh
2014	2	2014-2	LINK-658	0.5	Refresh
2014	2	2014-2	LINK-712	1.25	Refresh
2014	2	2014-2	LINK-724	0.25	Refresh
2014	2	2014-2	LINK-725	0.25	Refresh
2014	2	2014-2	LINK-726	0.5	Refresh
2014	2	2014-2	LINK-672	2.58	Refresh
2014	2	2014-2	LINK-687	0.25	Refresh
2014	2	2014-2	LINK-675	0.25	Refresh
2014	2	2014-2	LINK-720	1	Refresh
2014	2	2014-2	LINK-719	4.25	Refresh
2014	2	2014-2	LINK-663	1.75	Refresh
2014	2	2014-2	LINK-683	4.1	Refresh
2014	2	2014-2	LINK-671	9	Refresh
2014	2	2014-2	LINK-707	0	Refresh
2014	2	2014-2	LINK-669	3.17	Refresh
2014	2	2014-2	LINK-670	0.5	Refresh
2014	2	2014-2	LINK-656	1.07	Refresh
2014	2	2014-2	LINK-691	1.58	Refresh
2014	2	2014-2	LINK-699	1.5	Refresh
2014	3	2014-3	LINK-770	0.73	Refresh
2014	3	2014-3	LINK-801	0.5	Refresh
2014	3	2014-3	LINK-738	1	Refresh
2014	3	2014-3	LINK-739	0	Refresh
2014	3	2014-3	LINK-740	0	Refresh
2014	3	2014-3	LINK-741	0	Refresh
2014	3	2014-3	LINK-763	0.25	Refresh
2014	3	2014-3	LINK-765	0.25	Refresh
2014	3	2014-3	LINK-766	0.25	Refresh
2014	3	2014-3	LINK-792	3.25	Refresh
2014	3	2014-3	LINK-793	0	Refresh
2014	3	2014-3	LINK-794	0	Refresh
2014	3	2014-3	LINK-795	0	Refresh
2014	3	2014-3	LINK-1027	0.5	Refresh
2014	3	2014-3	LINK-1028	0	Refresh
2014	3	2014-3	LINK-1037	0.25	Refresh
2014	3	2014-3	LINK-1041	0.33	Refresh
2014	3	2014-3	LINK-759	0.25	Refresh
2014	3	2014-3	LINK-774	2.28	Refresh
2014	3	2014-3	LINK-755	2	Refresh
2014	3	2014-3	LINK-799	2.5	Refresh
2014	3	2014-3	LINK-734	1.25	Refresh
2014	4	2014-4	LINK-812	1	Refresh
2014	4	2014-4	LINK-849	0.5	Refresh
2014	4	2014-4	LINK-864	0.25	Refresh
2014	4	2014-4	LINK-865	0.25	Refresh
2014	4	2014-4	LINK-808	0	Refresh
2014	4	2014-4	LINK-917	0.75	Refresh
2014	4	2014-4	LINK-731	10.5	Refresh
2014	4	2014-4	LINK-732	0.75	Refresh
2014	4	2014-4	LINK-464	5	Refresh
2014	4	2014-4	LINK-932	0.25	Refresh
2014	4	2014-4	LINK-931	0.25	Refresh
2014	4	2014-4	LINK-861	0.38	Refresh
2014	4	2014-4	LINK-923	0.5	Refresh
2014	4	2014-4	LINK-809	1	Refresh
2014	4	2014-4	LINK-926	0.25	Refresh
2014	4	2014-4	LINK-927	0.5	Refresh
2014	4	2014-4	LINK-842	0.67	Refresh
2014	4	2014-4	LINK-815	1	Refresh
2014	4	2014-4	LINK-832	4.75	Refresh
2014	4	2014-4	LINK-848	2.5	Refresh
2014	5	2014-5	LINK-985	0.5	Refresh
2014	5	2014-5	LINK-1040	0.25	Refresh
2014	5	2014-5	LINK-800	8.13	Refresh
2014	5	2014-5	LINK-1023	4	Refresh
2014	5	2014-5	LINK-1051	3.25	Refresh
2014	5	2014-5	LINK-1054	0.25	Refresh
2014	5	2014-5	LINK-1055	0.25	Refresh
2014	5	2014-5	LINK-988	3.75	Refresh
2014	5	2014-5	LINK-1035	0.52	Refresh
2014	5	2014-5	LINK-1052	4.75	Refresh
2014	5	2014-5	LINK-914	6.5	Refresh
2014	6	2014-6	LINK-1057	0.25	Refresh
2014	6	2014-6	LINK-1069	0.25	Refresh
2014	6	2014-6	LINK-1060	0.67	Refresh
2014	6	2014-6	LINK-1087	0.33	Refresh
2014	6	2014-6	LINK-1088	0.25	Refresh
2014	6	2014-6	LINK-1096	0	Refresh
2014	6	2014-6	LINK-1099	0.25	Refresh
2014	6	2014-6	LINK-1100	0.25	Refresh
2014	6	2014-6	LINK-1056	7.73	Refresh
2014	6	2014-6	LINK-1070	9.5	Refresh
2014	6	2014-6	LINK-924	2	Refresh
2014	6	2014-6	LINK-1067	0.75	Refresh
2014	6	2014-6	LINK-1059	0.5	Refresh
2014	6	2014-6	LINK-1129	5.47	Refresh
2014	7	2014-7	LINK-1160	0.17	Refresh
2014	7	2014-7	LINK-1131	0.25	Refresh
2014	7	2014-7	LINK-1149	0.75	Refresh
2014	7	2014-7	LINK-1154	0.25	Refresh
2014	7	2014-7	LINK-1162	0.33	Refresh
2014	7	2014-7	LINK-1165	0.28	Refresh
2014	7	2014-7	LINK-1136	2.75	Refresh
2014	7	2014-7	LINK-1157	3.5	Refresh
2014	7	2014-7	LINK-1158	0.75	Refresh
2014	7	2014-7	LINK-1159	0.5	Refresh
2014	8	2014-8	LINK-1169	0.25	Refresh
2014	8	2014-8	LINK-1189	0.5	Refresh
2014	8	2014-8	LINK-1210	0.5	Refresh
2014	8	2014-8	LINK-1194	0.5	Refresh
2014	8	2014-8	LINK-1177	3	Refresh
2014	8	2014-8	LINK-1191	2	Refresh
2014	9	2014-9	LINK-1216	3.75	Refresh
2014	9	2014-9	LINK-1228	0.25	Refresh
2014	9	2014-9	LINK-1229	0.25	Refresh
2014	9	2014-9	LINK-1238	0.25	Refresh
2014	9	2014-9	LINK-1246	0.25	Refresh
2014	9	2014-9	LINK-1256	0.5	Refresh
2014	9	2014-9	LINK-1250	0	Refresh
2014	9	2014-9	LINK-1231	1.42	Refresh
2014	9	2014-9	LINK-1245	1	Refresh
2014	9	2014-9	LINK-1224	7	Refresh
2014	9	2014-9	LINK-1227	1	Refresh
2014	10	2014-10	LINK-1288	0.25	Refresh
2014	10	2014-10	LINK-1291	0.25	Refresh
2014	10	2014-10	LINK-1287	0.25	Refresh
2014	10	2014-10	LINK-1290	0.25	Refresh
2014	10	2014-10	LINK-1339	0.5	Refresh
2014	10	2014-10	LINK-1340	0.25	Refresh
2014	10	2014-10	LINK-1341	0.5	Refresh
2014	10	2014-10	LINK-1327	6.5	Refresh
2014	10	2014-10	LINK-1312	2.18	Refresh
2014	10	2014-10	LINK-1292	6	Refresh
2014	10	2014-10	LINK-1314	0	Refresh
2014	10	2014-10	LINK-1323	0.75	Refresh
2014	10	2014-10	LINK-1283	1.5	Refresh
2014	10	2014-10	LINK-1304	2.33	Refresh
2014	11	2014-11	LINK-1353	2	Refresh
2014	11	2014-11	LINK-1354	0	Refresh
2014	11	2014-11	LINK-1355	0	Refresh
2014	11	2014-11	LINK-1438	2	Refresh
2014	11	2014-11	LINK-1439	0.25	Refresh
2014	11	2014-11	LINK-1440	0.25	Refresh
2014	11	2014-11	LINK-1380	1.18	Refresh
2014	11	2014-11	LINK-1453	1.25	Refresh
2014	11	2014-11	LINK-1356	25.5	Refresh
2014	11	2014-11	LINK-1374	3.5	Refresh
2014	11	2014-11	LINK-1322	1.5	Refresh
2014	11	2014-11	LINK-1368	0.75	Refresh
2014	11	2014-11	LINK-1389	0	Refresh
2014	12	2014-12	LINK-1493	1	Refresh
2014	12	2014-12	LINK-1502	1	Refresh
2014	12	2014-12	LINK-1503	0.5	Refresh
2014	12	2014-12	LINK-1473	0.5	Refresh
2014	12	2014-12	LINK-1474	0.5	Refresh
2014	12	2014-12	LINK-1472	1.55	Refresh
2014	12	2014-12	LINK-1456	6.18	Refresh
2014	12	2014-12	LINK-1475	1.5	Refresh
2014	12	2014-12	LINK-1305	1	Refresh
2015	1	2015-1	LINK-1509	0.75	Refresh
2015	1	2015-1	LINK-1514	0.5	Refresh
2015	1	2015-1	LINK-1515	0.5	Refresh
2015	1	2015-1	LINK-1580	1	Refresh
2015	1	2015-1	LINK-1581	1	Refresh
2015	1	2015-1	LINK-1491	4	Refresh
2015	1	2015-1	LINK-1546	0.33	Refresh
2015	1	2015-1	LINK-1516	1.33	Refresh
2015	1	2015-1	LINK-1547	2.25	Refresh
2015	1	2015-1	LINK-1565	2.75	Refresh
2015	1	2015-1	LINK-1534	0	Refresh
2015	1	2015-1	LINK-1535	5	Refresh
2015	2	2015-2	LINK-1609	0.75	Refresh
2015	2	2015-2	LINK-1610	0.75	Refresh
2015	2	2015-2	LINK-1611	0.75	Refresh
2015	2	2015-2	LINK-1613	0.75	Refresh
2015	2	2015-2	LINK-1614	0.75	Refresh
2015	2	2015-2	LINK-1621	0.75	Refresh
2015	2	2015-2	LINK-1604	0.5	Refresh
2015	2	2015-2	LINK-1615	1.5	Refresh
2015	2	2015-2	LINK-1622	3.5	Refresh
2015	3	2015-3	LINK-1635	3.92	Refresh
2015	3	2015-3	LINK-1684	1	Refresh
2015	3	2015-3	LINK-1639	4.25	Refresh
2015	3	2015-3	LINK-1634	10	Refresh
2015	3	2015-3	LINK-1659	0.5	Refresh
2015	3	2015-3	LINK-1660	1	Refresh
2015	3	2015-3	LINK-1654	3.75	Refresh
2015	3	2015-3	LINK-1661	0.75	Refresh
2015	3	2015-3	LINK-1674	10.25	Refresh
2015	3	2015-3	LINK-1697	2.75	Refresh
2015	3	2015-3	LINK-1653	0.67	Refresh
2015	3	2015-3	LINK-1711	1	Refresh
2015	3	2015-3	LINK-1686	4.75	Refresh
2015	3	2015-3	LINK-1652	1	Refresh
2015	3	2015-3	LINK-1649	5	Refresh
2015	3	2015-3	LINK-1683	0.58	Refresh
2015	3	2015-3	LINK-1677	0.25	Refresh
2015	3	2015-3	LINK-1692	2	Refresh
2015	3	2015-3	LINK-1699	0.5	Refresh
2015	4	2015-4	LINK-1773	0.25	Refresh
2015	4	2015-4	LINK-1709	0.5	Refresh
2015	4	2015-4	LINK-1761	0.75	Refresh
2015	4	2015-4	LINK-1667	0.25	Refresh
2015	4	2015-4	LINK-1668	0.25	Refresh
2015	4	2015-4	LINK-1712	0	Refresh
2015	4	2015-4	LINK-1754	6.25	Refresh
2015	4	2015-4	LINK-1666	0.5	Refresh
2015	4	2015-4	LINK-1599	5	Refresh
2015	4	2015-4	LINK-1723	0.5	Refresh
2015	4	2015-4	LINK-1733	3.25	Refresh
2015	4	2015-4	LINK-1753	2.25	Refresh
2015	4	2015-4	LINK-1710	4	Refresh
2015	4	2015-4	LINK-1766	1.5	Refresh
2015	4	2015-4	LINK-1721	1.5	Refresh
2015	4	2015-4	LINK-1722	1.25	Refresh
2015	4	2015-4	LINK-1724	0	Refresh
2015	5	2015-5	LINK-1786	0.5	Refresh
2015	5	2015-5	LINK-1787	4	Refresh
2015	5	2015-5	LINK-1838	5	Refresh
2015	5	2015-5	LINK-1751	0.5	Refresh
2015	5	2015-5	LINK-1749	0.5	Refresh
2015	5	2015-5	LINK-1853	4	Refresh
2015	5	2015-5	LINK-1862	5.92	Refresh
2015	5	2015-5	LINK-1830	2.17	Refresh
2015	5	2015-5	LINK-1750	0.5	Refresh
2015	5	2015-5	LINK-1349	12.93	Refresh
2015	5	2015-5	LINK-1796	1.75	Refresh
2015	5	2015-5	LINK-1839	3.75	Refresh
2015	5	2015-5	LINK-1848	0.25	Refresh
2015	5	2015-5	LINK-1849	0.5	Refresh
2015	5	2015-5	LINK-1536	1.25	Refresh
2015	5	2015-5	LINK-1537	1.25	Refresh
2015	5	2015-5	LINK-1840	1.5	Refresh
2015	5	2015-5	LINK-1818	1	Refresh
2015	6	2015-6	LINK-1888	0.25	Refresh
2015	6	2015-6	LINK-1815	0.75	Refresh
2015	6	2015-6	LINK-1813	0.75	Refresh
2015	6	2015-6	LINK-1812	1	Refresh
2015	6	2015-6	LINK-1863	1.5	Refresh
2015	6	2015-6	LINK-1734	16.5	Refresh
2015	6	2015-6	LINK-1886	1.5	Refresh
2015	6	2015-6	LINK-1877	0.25	Refresh
2015	6	2015-6	LINK-1876	0.75	Refresh
2015	6	2015-6	LINK-1850	1.5	Refresh
2015	6	2015-6	LINK-1875	1.75	Refresh
2015	7	2015-7	LINK-1926	0.25	Refresh
2015	7	2015-7	LINK-1946	0.25	Refresh
2015	7	2015-7	LINK-1985	0.25	Refresh
2015	7	2015-7	LINK-1879	0.25	Refresh
2015	7	2015-7	LINK-1814	0.25	Refresh
2015	7	2015-7	LINK-1951	0	Refresh
2015	7	2015-7	LINK-1878	0.25	Refresh
2015	7	2015-7	LINK-1579	3.25	Refresh
2015	7	2015-7	LINK-1936	3	Refresh
2015	7	2015-7	LINK-1915	9	Refresh
2015	7	2015-7	LINK-2445	2.25	Refresh
2015	7	2015-7	LINK-1998	13.02	Refresh
2015	7	2015-7	LINK-1538	0.75	Refresh
2015	7	2015-7	LINK-1539	1.25	Refresh
2015	8	2015-8	LINK-2025	0.5	Refresh
2015	8	2015-8	LINK-2048	0.5	Refresh
2015	8	2015-8	LINK-2060	0.5	Refresh
2015	8	2015-8	LINK-1961	0.25	Refresh
2015	8	2015-8	LINK-1962	0.25	Refresh
2015	8	2015-8	LINK-1963	0.25	Refresh
2015	8	2015-8	LINK-2047	7.83	Refresh
2015	8	2015-8	LINK-2033	0.5	Refresh
2015	8	2015-8	LINK-2045	0.5	Refresh
2015	8	2015-8	LINK-2035	0.5	Refresh
2015	8	2015-8	LINK-2015	0	Refresh
2015	8	2015-8	LINK-2029	1.5	Refresh
2015	8	2015-8	LINK-2049	6	Refresh
2015	8	2015-8	LINK-2064	0.5	Refresh
2015	8	2015-8	LINK-2034	0.5	Refresh
2015	8	2015-8	LINK-2065	0.25	Refresh
2015	9	2015-9	LINK-2085	0.5	Refresh
2015	9	2015-9	LINK-2091	0.75	Refresh
2015	9	2015-9	LINK-2162	2	Refresh
2015	9	2015-9	LINK-2171	0.75	Refresh
2015	9	2015-9	LINK-2041	0.75	Refresh
2015	9	2015-9	LINK-2042	0.5	Refresh
2015	9	2015-9	LINK-2040	0.5	Refresh
2015	9	2015-9	LINK-2103	2.25	Refresh
2015	9	2015-9	LINK-2080	2.5	Refresh
2015	9	2015-9	LINK-2089	2	Refresh
2015	9	2015-9	LINK-2098	1	Refresh
2015	9	2015-9	LINK-2082	2	Refresh
2015	9	2015-9	LINK-2084	1	Refresh
2015	9	2015-9	LINK-2090	0.5	Refresh
2015	9	2015-9	LINK-2173	0.5	Refresh
2015	9	2015-9	LINK-2176	0.25	Refresh
2015	9	2015-9	LINK-2198	0.25	Refresh
2015	9	2015-9	LINK-2308	0.25	Refresh
2015	9	2015-9	LINK-3486	1	Refresh
2015	9	2015-9	LINK-2092	5.25	Refresh
2015	9	2015-9	LINK-2075	2	Refresh
2015	9	2015-9	LINK-2096	0.25	Refresh
2015	9	2015-9	LINK-2083	6	Refresh
2015	10	2015-10	LINK-2086	0.5	Refresh
2015	10	2015-10	LINK-2088	0.5	Refresh
2015	10	2015-10	LINK-2104	6	Refresh
2015	10	2015-10	LINK-2087	0.5	Refresh
2015	10	2015-10	LINK-2081	20.75	Refresh
2015	10	2015-10	LINK-2140	6.5	Refresh
2015	10	2015-10	LINK-2175	2	Refresh
2015	10	2015-10	LINK-2121	3.25	Refresh
2015	10	2015-10	LINK-2066	7	Refresh
2015	10	2015-10	LINK-2135	1.75	Refresh
2015	10	2015-10	LINK-2139	0.5	Refresh
2015	10	2015-10	LINK-2145	0.5	Refresh
2015	10	2015-10	LINK-2146	0.25	Refresh
2015	10	2015-10	LINK-1540	1	Refresh
2015	11	2015-11	LINK-2165	4	Refresh
2015	11	2015-11	LINK-2158	5.25	Refresh
2015	11	2015-11	LINK-2172	0.75	Refresh
2015	11	2015-11	LINK-1930	10	Refresh
2015	11	2015-11	LINK-1541	2	Refresh
2015	11	2015-11	LINK-2147	0.5	Refresh
2015	11	2015-11	LINK-2164	0.75	Refresh
2015	12	2015-12	LINK-2227	0.5	Refresh
2015	12	2015-12	LINK-2257	0.5	Refresh
2015	12	2015-12	LINK-2129	0.25	Refresh
2015	12	2015-12	LINK-2127	0.25	Refresh
2015	12	2015-12	LINK-2220	4	Refresh
2015	12	2015-12	LINK-2128	0.25	Refresh
2015	12	2015-12	LINK-1348	20.5	Refresh
2015	12	2015-12	LINK-2230	3.5	Refresh
2015	12	2015-12	LINK-2210	5.75	Refresh
2015	12	2015-12	LINK-2211	1.25	Refresh
2015	12	2015-12	LINK-2216	0.5	Refresh
2016	1	2016-1	LINK-2258	0.25	Refresh
2016	1	2016-1	LINK-2259	0.25	Refresh
2016	1	2016-1	LINK-2333	0.5	Refresh
2016	1	2016-1	LINK-2334	0.5	Refresh
2016	1	2016-1	LINK-2335	0.5	Refresh
2016	1	2016-1	LINK-2271	0.5	Refresh
2016	1	2016-1	LINK-2272	0.75	Refresh
2016	1	2016-1	LINK-2297	0.75	Refresh
2016	1	2016-1	LINK-2273	0.5	Refresh
2016	1	2016-1	LINK-2225	3.25	Refresh
2016	1	2016-1	LINK-2285	3.5	Refresh
2016	1	2016-1	LINK-2247	2.25	Refresh
2016	1	2016-1	LINK-2256	0.25	Refresh
2016	1	2016-1	LINK-2298	0.25	Refresh
2016	1	2016-1	LINK-2268	5	Refresh
2016	1	2016-1	LINK-2286	17.17	Refresh
2016	1	2016-1	LINK-2253	1.5	Refresh
2016	1	2016-1	LINK-2144	1.25	Refresh
2016	1	2016-1	LINK-2156	1	Refresh
2016	1	2016-1	LINK-2122	4.25	Refresh
2016	2	2016-2	LINK-2362	0.25	Refresh
2016	2	2016-2	LINK-2393	0.25	Refresh
2016	2	2016-2	LINK-2276	0.25	Refresh
2016	2	2016-2	LINK-2275	0.25	Refresh
2016	2	2016-2	LINK-2274	0.5	Refresh
2016	2	2016-2	LINK-2350	5	Refresh
2016	2	2016-2	LINK-2355	4	Refresh
2016	2	2016-2	LINK-2373	0.5	Refresh
2016	2	2016-2	LINK-2330	0.25	Refresh
2016	2	2016-2	LINK-2336	0.25	Refresh
2016	2	2016-2	LINK-2338	0	Refresh
2016	2	2016-2	LINK-2366	0.25	Refresh
2016	2	2016-2	LINK-2367	0.25	Refresh
2016	2	2016-2	LINK-2381	0.25	Refresh
2016	2	2016-2	LINK-2387	0.25	Refresh
2016	2	2016-2	LINK-3583	0.5	Refresh
2016	2	2016-2	LINK-2342	5.25	Refresh
2016	2	2016-2	LINK-2337	4	Refresh
2016	2	2016-2	LINK-2376	5	Refresh
2016	2	2016-2	LINK-2382	2.5	Refresh
2016	2	2016-2	LINK-2361	5.02	Refresh
2016	2	2016-2	LINK-2331	1	Refresh
2016	2	2016-2	LINK-2269	3.17	Refresh
2016	2	2016-2	LINK-2340	0.5	Refresh
2016	2	2016-2	LINK-2345	0.5	Refresh
2016	2	2016-2	LINK-2385	0.25	Refresh
2016	3	2016-3	LINK-2414	0.25	Refresh
2016	3	2016-3	LINK-2427	0.5	Refresh
2016	3	2016-3	LINK-2455	0.5	Refresh
2016	3	2016-3	LINK-2475	0.25	Refresh
2016	3	2016-3	LINK-2477	0.25	Refresh
2016	3	2016-3	LINK-1856	4	Refresh
2016	3	2016-3	LINK-2358	0.5	Refresh
2016	3	2016-3	LINK-2359	0.25	Refresh
2016	3	2016-3	LINK-2360	0.25	Refresh
2016	3	2016-3	LINK-2436	0.25	Refresh
2016	3	2016-3	LINK-2457	2	Refresh
2016	3	2016-3	LINK-2425	0.5	Refresh
2016	3	2016-3	LINK-2409	5.25	Refresh
2016	3	2016-3	LINK-2408	0	Refresh
2016	3	2016-3	LINK-2413	0.5	Refresh
2016	3	2016-3	LINK-2468	1.75	Refresh
2016	3	2016-3	LINK-2446	1.75	Refresh
2016	3	2016-3	LINK-2224	1.75	Refresh
2016	3	2016-3	LINK-2417	0.75	Refresh
2016	3	2016-3	LINK-2456	0.75	Refresh
2016	3	2016-3	LINK-2412	0.25	Refresh
2016	3	2016-3	LINK-2438	0.25	Refresh
2016	3	2016-3	LINK-2410	1.25	Refresh
2016	3	2016-3	LINK-2439	1	Refresh
2016	3	2016-3	LINK-2441	1.25	Refresh
2016	3	2016-3	LINK-2431	6	Refresh
2016	3	2016-3	LINK-2447	0.5	Refresh
2016	3	2016-3	LINK-2448	0.5	Refresh
2016	3	2016-3	LINK-2466	0.25	Refresh
2016	3	2016-3	LINK-2467	1.25	Refresh
2016	3	2016-3	LINK-2424	3.25	Refresh
2016	3	2016-3	LINK-2407	0.25	Refresh
2016	3	2016-3	LINK-2434	0.25	Refresh
2016	3	2016-3	LINK-2440	0.5	Refresh
2016	3	2016-3	LINK-2449	0.25	Refresh
2016	3	2016-3	LINK-2462	0.5	Refresh
2016	4	2016-4	LINK-2435	0.25	Refresh
2016	4	2016-4	LINK-2437	0.25	Refresh
2016	4	2016-4	LINK-2517	3.5	Refresh
2016	4	2016-4	LINK-2492	0.5	Refresh
2016	4	2016-4	LINK-2535	3	Refresh
2016	4	2016-4	LINK-2496	2.75	Refresh
2016	4	2016-4	LINK-2498	0.25	Refresh
2016	4	2016-4	LINK-2538	2	Refresh
2016	4	2016-4	LINK-2518	2	Refresh
2016	4	2016-4	LINK-2494	3.25	Refresh
2016	4	2016-4	LINK-2515	1.25	Refresh
2016	4	2016-4	LINK-2353	0.5	Refresh
2016	4	2016-4	LINK-2354	0.75	Refresh
2016	5	2016-5	LINK-2558	0.5	Refresh
2016	5	2016-5	LINK-2501	0.25	Refresh
2016	5	2016-5	LINK-2505	0.25	Refresh
2016	5	2016-5	LINK-2506	0.25	Refresh
2016	5	2016-5	LINK-2580	4	Refresh
2016	5	2016-5	LINK-2585	4	Refresh
2016	5	2016-5	LINK-2542	2	Refresh
2016	5	2016-5	LINK-2560	14.25	Refresh
2016	5	2016-5	LINK-2545	0.5	Refresh
2016	5	2016-5	LINK-2546	0.25	Refresh
2016	5	2016-5	LINK-2565	0.5	Refresh
2016	5	2016-5	LINK-2541	6.75	Refresh
2016	5	2016-5	LINK-2581	1	Refresh
2016	5	2016-5	LINK-2550	1.5	Refresh
2016	5	2016-5	LINK-2530	5.25	Refresh
2016	5	2016-5	LINK-2543	4.5	Refresh
2016	5	2016-5	LINK-2556	3.75	Refresh
2016	5	2016-5	LINK-2531	6.5	Refresh
2016	5	2016-5	LINK-2572	1.75	Refresh
2016	5	2016-5	LINK-2548	3.75	Refresh
2016	5	2016-5	LINK-2587	0.25	Refresh
2016	5	2016-5	LINK-2547	3.25	Refresh
2016	6	2016-6	LINK-2577	0.75	Refresh
2016	6	2016-6	LINK-2578	0.75	Refresh
2016	6	2016-6	LINK-2621	6.75	Refresh
2016	6	2016-6	LINK-2579	0.5	Refresh
2016	6	2016-6	LINK-2622	0.25	Refresh
2016	6	2016-6	LINK-2623	0.25	Refresh
2016	6	2016-6	LINK-2632	0.25	Refresh
2016	6	2016-6	LINK-2636	0.5	Refresh
2016	6	2016-6	LINK-2664	0.25	Refresh
2016	6	2016-6	LINK-2666	0.5	Refresh
2016	6	2016-6	LINK-2714	0	Refresh
2016	6	2016-6	LINK-2656	10.48	Refresh
2016	6	2016-6	LINK-2651	0	Refresh
2016	6	2016-6	LINK-2600	7	Refresh
2016	6	2016-6	LINK-2638	1.5	Refresh
2016	6	2016-6	LINK-2650	0.5	Refresh
2016	7	2016-7	LINK-2640	0.75	Refresh
2016	7	2016-7	LINK-2639	0.75	Refresh
2016	7	2016-7	LINK-2641	0.75	Refresh
2016	7	2016-7	LINK-2682	18.25	Refresh
2016	7	2016-7	LINK-2695	0	Refresh
2016	7	2016-7	LINK-2699	1.5	Refresh
2016	7	2016-7	LINK-2705	0.75	Refresh
2016	7	2016-7	LINK-2676	0.5	Refresh
2016	7	2016-7	LINK-2698	0.5	Refresh
2016	7	2016-7	LINK-2683	2.5	Refresh
2016	7	2016-7	LINK-2654	0.25	Refresh
2016	7	2016-7	LINK-2528	0.5	Refresh
2016	7	2016-7	LINK-2529	0.5	Refresh
2016	8	2016-8	LINK-2710	0.25	Refresh
2016	8	2016-8	LINK-2711	0.25	Refresh
2016	8	2016-8	LINK-2712	0.25	Refresh
2016	8	2016-8	LINK-2733	0.25	Refresh
2016	8	2016-8	LINK-2745	1	Refresh
2016	8	2016-8	LINK-2757	0.75	Refresh
2016	8	2016-8	LINK-2736	0.25	Refresh
2016	8	2016-8	LINK-2771	3.75	Refresh
2016	8	2016-8	LINK-2743	3.75	Refresh
2016	8	2016-8	LINK-2658	0.5	Refresh
2016	8	2016-8	LINK-2659	3	Refresh
2016	8	2016-8	LINK-2766	0.25	Refresh
2016	8	2016-8	LINK-2785	1.5	Refresh
2016	8	2016-8	LINK-2777	1	Refresh
2016	8	2016-8	LINK-2772	1	Refresh
2016	9	2016-9	LINK-2762	0.5	Refresh
2016	9	2016-9	LINK-2763	0	Refresh
2016	9	2016-9	LINK-2761	0.25	Refresh
2016	9	2016-9	LINK-2781	8	Refresh
2016	9	2016-9	LINK-2806	0.25	Refresh
2016	9	2016-9	LINK-2820	0.25	Refresh
2016	9	2016-9	LINK-3513	1	Refresh
2016	9	2016-9	LINK-2810	3.25	Refresh
2016	9	2016-9	LINK-2816	3.25	Refresh
2016	9	2016-9	LINK-2822	0.5	Refresh
2016	9	2016-9	LINK-2837	0.25	Refresh
2016	9	2016-9	LINK-2853	0.25	Refresh
2016	9	2016-9	LINK-2838	1	Refresh
2016	9	2016-9	LINK-2857	4.58	Refresh
2016	10	2016-10	LINK-2840	0	Refresh
2016	10	2016-10	LINK-2841	0	Refresh
2016	10	2016-10	LINK-2839	0	Refresh
2016	10	2016-10	LINK-2873	0.25	Refresh
2016	10	2016-10	LINK-2877	0.25	Refresh
2016	10	2016-10	LINK-2888	0.5	Refresh
2016	10	2016-10	LINK-2889	0	Refresh
2016	10	2016-10	LINK-2918	2.75	Refresh
2016	10	2016-10	LINK-2878	2	Refresh
2016	10	2016-10	LINK-2908	0.75	Refresh
2016	10	2016-10	LINK-2920	0	Refresh
2016	10	2016-10	LINK-2868	0.5	Refresh
2016	10	2016-10	LINK-2811	1	Refresh
2016	10	2016-10	LINK-2880	0.5	Refresh
2016	10	2016-10	LINK-2881	1	Refresh
2016	10	2016-10	LINK-2899	0	Refresh
2016	10	2016-10	LINK-2905	3.28	Refresh
2016	10	2016-10	LINK-2923	0	Refresh
2016	11	2016-11	LINK-2950	1	Refresh
2016	11	2016-11	LINK-2934	0.5	Refresh
2016	11	2016-11	LINK-2929	0	Refresh
2016	11	2016-11	LINK-2965	0	Refresh
2016	11	2016-11	LINK-2983	0	Refresh
2016	11	2016-11	LINK-2919	8.5	Refresh
2016	11	2016-11	LINK-2947	10.75	Refresh
2016	11	2016-11	LINK-2909	12.25	Refresh
2016	11	2016-11	LINK-2985	3.25	Refresh
2016	11	2016-11	LINK-2994	0.5	Refresh
2016	11	2016-11	LINK-2890	0.75	Refresh
2016	11	2016-11	LINK-2891	2.25	Refresh
2016	11	2016-11	LINK-2927	0	Refresh
2016	11	2016-11	LINK-2928	0	Refresh
2016	11	2016-11	LINK-2966	0	Refresh
2016	11	2016-11	LINK-3621	1	Refresh
2016	11	2016-11	LINK-2968	0	Refresh
2016	11	2016-11	LINK-2964	0.75	Refresh
2016	12	2016-12	LINK-2981	0.25	Refresh
2016	12	2016-12	LINK-2982	0.25	Refresh
2016	12	2016-12	LINK-2998	2	Refresh
2016	12	2016-12	LINK-2956	2	Refresh
2016	12	2016-12	LINK-2984	0	Refresh
2016	12	2016-12	LINK-3001	0	Refresh
2016	12	2016-12	LINK-3040	0	Refresh
2016	12	2016-12	LINK-3044	0	Refresh
2016	12	2016-12	LINK-3036	5	Refresh
2016	12	2016-12	LINK-3002	3.5	Refresh
2016	12	2016-12	LINK-2989	0.25	Refresh
2016	12	2016-12	LINK-3000	0.25	Refresh
2016	12	2016-12	LINK-3035	0.5	Refresh
2016	12	2016-12	LINK-2997	1.25	Refresh
2017	1	2017-1	LINK-3016	0.5	Refresh
2017	1	2017-1	LINK-3014	1	Refresh
2017	1	2017-1	LINK-3015	0.5	Refresh
2017	1	2017-1	LINK-3059	0	Refresh
2017	1	2017-1	LINK-3060	0	Refresh
2017	1	2017-1	LINK-3061	0	Refresh
2017	1	2017-1	LINK-3105	0	Refresh
2017	1	2017-1	LINK-3033	1.25	Refresh
2017	1	2017-1	LINK-3104	1.25	Refresh
2017	1	2017-1	LINK-3047	3.25	Refresh
2017	1	2017-1	LINK-3109	1	Refresh
2017	1	2017-1	LINK-3102	0.75	Refresh
2017	1	2017-1	LINK-3103	1	Refresh
2017	1	2017-1	LINK-2993	1.75	Refresh
2017	1	2017-1	LINK-3055	0	Refresh
2017	1	2017-1	LINK-3056	0	Refresh
2017	1	2017-1	LINK-3052	0.75	Refresh
2017	1	2017-1	LINK-3067	0.5	Refresh
2017	1	2017-1	LINK-3073	0.5	Refresh
2017	1	2017-1	LINK-3077	0.5	Refresh
2017	1	2017-1	LINK-3099	0.5	Refresh
2017	1	2017-1	LINK-3100	0.25	Refresh
2017	1	2017-1	LINK-3620	0.5	Refresh
2017	1	2017-1	LINK-3058	1	Refresh
2017	1	2017-1	LINK-3048	5.75	Refresh
2017	1	2017-1	LINK-3049	6.25	Refresh
2017	1	2017-1	LINK-3054	0	Refresh
2017	1	2017-1	LINK-3070	0	Refresh
2017	1	2017-1	LINK-3096	1	Refresh
2017	2	2017-2	LINK-3063	0.25	Refresh
2017	2	2017-2	LINK-3064	0.25	Refresh
2017	2	2017-2	LINK-3062	0.25	Refresh
2017	2	2017-2	LINK-3143	2.5	Refresh
2017	2	2017-2	LINK-3155	1.75	Refresh
2017	2	2017-2	LINK-3135	0	Refresh
2017	2	2017-2	LINK-3166	0	Refresh
2017	2	2017-2	LINK-3195	0	Refresh
2017	2	2017-2	LINK-3187	5	Refresh
2017	2	2017-2	LINK-3142	1	Refresh
2017	2	2017-2	LINK-3162	1	Refresh
2017	2	2017-2	LINK-3173	1.75	Refresh
2017	2	2017-2	LINK-3034	31	Refresh
2017	2	2017-2	LINK-3031	0	Refresh
2017	2	2017-2	LINK-3196	7.25	Refresh
2017	2	2017-2	LINK-3147	2	Refresh
2017	2	2017-2	LINK-3157	2	Refresh
2017	2	2017-2	LINK-3128	0.5	Refresh
2017	2	2017-2	LINK-3129	0.5	Refresh
2017	2	2017-2	LINK-3134	0.5	Refresh
2017	2	2017-2	LINK-3139	0.5	Refresh
2017	2	2017-2	LINK-3167	0.5	Refresh
2017	2	2017-2	LINK-3165	0.5	Refresh
2017	2	2017-2	LINK-3168	7	Refresh
2017	3	2017-3	LINK-3175	0.25	Refresh
2017	3	2017-3	LINK-3176	0.25	Refresh
2017	3	2017-3	LINK-3174	0.25	Refresh
2017	3	2017-3	LINK-3238	1.75	Refresh
2017	3	2017-3	LINK-3257	2	Refresh
2017	3	2017-3	LINK-3222	0	Refresh
2017	3	2017-3	LINK-3232	0.5	Refresh
2017	3	2017-3	LINK-3258	0	Refresh
2017	3	2017-3	LINK-3260	0	Refresh
2017	3	2017-3	LINK-3261	0	Refresh
2017	3	2017-3	LINK-3256	2	Refresh
2017	3	2017-3	LINK-3136	0.5	Refresh
2017	3	2017-3	LINK-3218	1.5	Refresh
2017	3	2017-3	LINK-3234	0	Refresh
2017	3	2017-3	LINK-3224	2	Refresh
2017	3	2017-3	LINK-3233	0.5	Refresh
2017	3	2017-3	LINK-3231	2.25	Refresh
2017	3	2017-3	LINK-3205	3	Refresh
2017	3	2017-3	LINK-3241	1	Refresh
2017	3	2017-3	LINK-3242	2	Refresh
2017	3	2017-3	LINK-3217	1.5	Refresh
2017	4	2017-4	LINK-3237	1	Refresh
2017	4	2017-4	LINK-3236	0.5	Refresh
2017	4	2017-4	LINK-3235	0.5	Refresh
2017	4	2017-4	LINK-3294	0	Refresh
2017	4	2017-4	LINK-3320	0.5	Refresh
2017	4	2017-4	LINK-3282	0.75	Refresh
2017	4	2017-4	LINK-3558	0.5	Refresh
2017	4	2017-4	LINK-3266	4	Refresh
2017	4	2017-4	LINK-3295	0.75	Refresh
2017	4	2017-4	LINK-3296	0.5	Refresh
2017	4	2017-4	LINK-3301	0.25	Refresh
2017	4	2017-4	LINK-3292	0.75	Refresh
2017	5	2017-5	LINK-3298	0.5	Refresh
2017	5	2017-5	LINK-3299	0.5	Refresh
2017	5	2017-5	LINK-3297	0.5	Refresh
2017	5	2017-5	LINK-3377	0	Refresh
2017	5	2017-5	LINK-3378	0	Refresh
2017	5	2017-5	LINK-3359	1.25	Refresh
2017	5	2017-5	LINK-3348	1.5	Refresh
2017	5	2017-5	LINK-3202	0.25	Refresh
2017	5	2017-5	LINK-3262	3.75	Refresh
2017	5	2017-5	LINK-3389	2.75	Refresh
2017	5	2017-5	LINK-3347	18.2	Refresh
2017	5	2017-5	LINK-3360	1.5	Refresh
2017	5	2017-5	LINK-3361	2.5	Refresh
2017	5	2017-5	LINK-3362	1.5	Refresh
2017	5	2017-5	LINK-3363	3.17	Refresh
2017	5	2017-5	LINK-3379	2	Refresh
2017	5	2017-5	LINK-3385	1	Refresh
2017	5	2017-5	LINK-3374	1	Refresh
2017	5	2017-5	LINK-3364	1.75	Refresh
2017	5	2017-5	LINK-3365	0.5	Refresh
2017	5	2017-5	LINK-3339	1.25	Refresh
2017	6	2017-6	LINK-3367	0.5	Refresh
2017	6	2017-6	LINK-3432	0.5	Refresh
2017	6	2017-6	LINK-3368	0.5	Refresh
2017	6	2017-6	LINK-3366	0.5	Refresh
2017	6	2017-6	LINK-3433	0	Refresh
2017	6	2017-6	LINK-3394	0.25	Refresh
2017	6	2017-6	LINK-3410	0.25	Refresh
2017	6	2017-6	LINK-3426	0.5	Refresh
2017	6	2017-6	LINK-3415	4.25	Refresh
2017	6	2017-6	LINK-3446	0	Refresh
2017	6	2017-6	LINK-3456	0	Refresh
2017	6	2017-6	LINK-3443	1.75	Refresh
2017	6	2017-6	LINK-3455	0.5	Refresh
2017	6	2017-6	LINK-3607	1	Refresh
2017	6	2017-6	LINK-3614	0.5	Refresh
2017	6	2017-6	LINK-3622	1	Refresh
2017	6	2017-6	LINK-3678	0	Refresh
2017	6	2017-6	LINK-4102	0.5	Refresh
2017	6	2017-6	LINK-4126	0	Refresh
2017	6	2017-6	LINK-3465	0.5	Refresh
2017	6	2017-6	LINK-3396	0.5	Refresh
2017	6	2017-6	LINK-3429	2	Refresh
2017	6	2017-6	LINK-3427	0.5	Refresh
2017	7	2017-7	LINK-3480	0	Refresh
2017	7	2017-7	LINK-3509	0.25	Refresh
2017	7	2017-7	LINK-3431	0.25	Refresh
2017	7	2017-7	LINK-3499	3	Refresh
2017	7	2017-7	LINK-3525	1	Refresh
2017	7	2017-7	LINK-3505	1	Refresh
2017	7	2017-7	LINK-3466	0.5	Refresh
2017	7	2017-7	LINK-3468	0.5	Refresh
2017	7	2017-7	LINK-3469	0	Refresh
2017	7	2017-7	LINK-3472	0.5	Refresh
2017	7	2017-7	LINK-3501	2	Refresh
2017	7	2017-7	LINK-3503	4	Refresh
2017	7	2017-7	LINK-3512	6	Refresh
2017	7	2017-7	LINK-3517	3	Refresh
2017	7	2017-7	LINK-3384	1.75	Refresh
2017	7	2017-7	LINK-3470	1	Refresh
2017	7	2017-7	LINK-3489	1.5	Refresh
2017	7	2017-7	LINK-3496	1.25	Refresh
2017	7	2017-7	LINK-3498	0.75	Refresh
2017	7	2017-7	LINK-3474	2.75	Refresh
2017	7	2017-7	LINK-3488	0.5	Refresh
2017	7	2017-7	LINK-3504	0	Refresh
2017	7	2017-7	LINK-3497	1	Refresh
2017	7	2017-7	LINK-3481	2.5	Refresh
2017	7	2017-7	LINK-3485	1	Refresh
2017	7	2017-7	LINK-3452	2.5	Refresh
2017	8	2017-8	LINK-3487	0	Refresh
2017	8	2017-8	LINK-3508	0	Refresh
2017	8	2017-8	LINK-3618	0.5	Refresh
2017	8	2017-8	LINK-3507	0	Refresh
2017	8	2017-8	LINK-3596	0.5	Refresh
2017	8	2017-8	LINK-3523	1.5	Refresh
2017	8	2017-8	LINK-3590	0.25	Refresh
2017	8	2017-8	LINK-3521	2.75	Refresh
2017	8	2017-8	LINK-3535	0	Refresh
2017	8	2017-8	LINK-3552	0.25	Refresh
2017	8	2017-8	LINK-3572	1.25	Refresh
2017	8	2017-8	LINK-3578	0	Refresh
2017	8	2017-8	LINK-3564	0	Refresh
2017	8	2017-8	LINK-3573	0	Refresh
2017	8	2017-8	LINK-3581	0	Refresh
2017	8	2017-8	LINK-3589	0	Refresh
2017	8	2017-8	LINK-3594	0	Refresh
2017	8	2017-8	LINK-3597	0	Refresh
2017	8	2017-8	LINK-3531	1.5	Refresh
2017	8	2017-8	LINK-3592	1	Refresh
2017	8	2017-8	LINK-3557	0	Refresh
2017	8	2017-8	LINK-3549	0.25	Refresh
2017	8	2017-8	LINK-3520	3.25	Refresh
2017	8	2017-8	LINK-3556	0.25	Refresh
2017	8	2017-8	LINK-3579	0.75	Refresh
2017	8	2017-8	LINK-3539	0.75	Refresh
2017	8	2017-8	LINK-3538	1	Refresh
2017	8	2017-8	LINK-3571	0.5	Refresh
2017	9	2017-9	LINK-3619	0.5	Refresh
2017	9	2017-9	LINK-3649	0	Refresh
2017	9	2017-9	LINK-3617	0.5	Refresh
2017	9	2017-9	LINK-3632	0.5	Refresh
2017	9	2017-9	LINK-3591	2	Refresh
2017	9	2017-9	LINK-3595	0	Refresh
2017	9	2017-9	LINK-3661	6	Refresh
2017	9	2017-9	LINK-3675	3.67	Refresh
2017	9	2017-9	LINK-3685	2	Refresh
2017	9	2017-9	LINK-3686	2	Refresh
2017	9	2017-9	LINK-3688	0	Refresh
2017	9	2017-9	LINK-3691	0	Refresh
2017	9	2017-9	LINK-3692	0	Refresh
2017	9	2017-9	LINK-3696	0	Refresh
2017	9	2017-9	LINK-3593	0.5	Refresh
2017	9	2017-9	LINK-3694	2	Refresh
2017	9	2017-9	LINK-3681	4	Refresh
2017	9	2017-9	LINK-3628	0.5	Refresh
2017	9	2017-9	LINK-3639	1	Refresh
2017	9	2017-9	LINK-3674	1	Refresh
2017	9	2017-9	LINK-3695	2	Refresh
2017	9	2017-9	LINK-3650	0.5	Refresh
2017	10	2017-10	LINK-3651	0.75	Refresh
2017	10	2017-10	LINK-3652	0.5	Refresh
2017	10	2017-10	LINK-3653	0.5	Refresh
2017	10	2017-10	LINK-3634	0.75	Refresh
2017	10	2017-10	LINK-3676	4.25	Refresh
2017	10	2017-10	LINK-3761	0.25	Refresh
2017	10	2017-10	LINK-3659	0.5	Refresh
2017	10	2017-10	LINK-3783	3.75	Refresh
2017	10	2017-10	LINK-3704	3	Refresh
2017	10	2017-10	LINK-3716	0.5	Refresh
2017	10	2017-10	LINK-3727	3.75	Refresh
2017	10	2017-10	LINK-3729	1.25	Refresh
2017	10	2017-10	LINK-3776	0.5	Refresh
2017	10	2017-10	LINK-3724	0	Refresh
2017	11	2017-11	LINK-3765	0.75	Refresh
2017	11	2017-11	LINK-3767	0.5	Refresh
2017	11	2017-11	LINK-1543	9.5	Refresh
2017	11	2017-11	LINK-3822	0	Refresh
2017	11	2017-11	LINK-3824	0	Refresh
2017	11	2017-11	LINK-3825	0	Refresh
2017	11	2017-11	LINK-3836	1.5	Refresh
2017	11	2017-11	LINK-3837	0	Refresh
2017	11	2017-11	LINK-3839	1.5	Refresh
2017	11	2017-11	LINK-3840	0	Refresh
2017	11	2017-11	LINK-3841	0	Refresh
2017	11	2017-11	LINK-3843	0	Refresh
2017	11	2017-11	LINK-3844	0	Refresh
2017	11	2017-11	LINK-3845	0	Refresh
2017	11	2017-11	LINK-3846	0	Refresh
2017	11	2017-11	LINK-3847	0	Refresh
2017	11	2017-11	LINK-3848	0	Refresh
2017	11	2017-11	LINK-3849	0	Refresh
2017	11	2017-11	LINK-3850	0	Refresh
2017	11	2017-11	LINK-3851	0	Refresh
2017	11	2017-11	LINK-3852	0	Refresh
2017	11	2017-11	LINK-3853	0	Refresh
2017	11	2017-11	LINK-3854	0	Refresh
2017	11	2017-11	LINK-3855	0	Refresh
2017	11	2017-11	LINK-3871	0.75	Refresh
2017	11	2017-11	LINK-3882	0	Refresh
2017	11	2017-11	LINK-3885	0	Refresh
2017	11	2017-11	LINK-3888	0	Refresh
2017	11	2017-11	LINK-3891	0	Refresh
2017	11	2017-11	LINK-3892	0	Refresh
2017	11	2017-11	LINK-3893	0	Refresh
2017	11	2017-11	LINK-3894	0	Refresh
2017	11	2017-11	LINK-3895	0	Refresh
2017	11	2017-11	LINK-3905	0	Refresh
2017	11	2017-11	LINK-3816	0.5	Refresh
2017	11	2017-11	LINK-3817	0	Refresh
2017	11	2017-11	LINK-3860	2.75	Refresh
2017	11	2017-11	LINK-3798	22.42	Refresh
2017	11	2017-11	LINK-3795	0	Refresh
2017	11	2017-11	LINK-3794	2	Refresh
2017	11	2017-11	LINK-3876	1	Refresh
2017	11	2017-11	LINK-3877	1	Refresh
2017	11	2017-11	LINK-3863	1	Refresh
2017	11	2017-11	LINK-3881	0.5	Refresh
2017	11	2017-11	LINK-3902	0.5	Refresh
2017	11	2017-11	LINK-3862	3.5	Refresh
2017	11	2017-11	LINK-3920	3	Refresh
2017	11	2017-11	LINK-3823	0.25	Refresh
2017	11	2017-11	LINK-3861	0.25	Refresh
2017	11	2017-11	LINK-3829	0.25	Refresh
2017	11	2017-11	LINK-3868	0.25	Refresh
2017	11	2017-11	LINK-3879	0.25	Refresh
2017	11	2017-11	LINK-3880	0.25	Refresh
2017	11	2017-11	LINK-3897	0	Refresh
2017	11	2017-11	LINK-3917	0	Refresh
2017	11	2017-11	LINK-3918	0	Refresh
2017	11	2017-11	LINK-3809	0	Refresh
2017	11	2017-11	LINK-3831	0.5	Refresh
2017	12	2017-12	LINK-3973	2.25	Refresh
2017	12	2017-12	LINK-3869	0	Refresh
2017	12	2017-12	LINK-3883	0	Refresh
2017	12	2017-12	LINK-3933	0	Refresh
2017	12	2017-12	LINK-3934	0	Refresh
2017	12	2017-12	LINK-3935	0	Refresh
2017	12	2017-12	LINK-3936	0	Refresh
2017	12	2017-12	LINK-3937	0	Refresh
2017	12	2017-12	LINK-3965	0	Refresh
2017	12	2017-12	LINK-3966	0	Refresh
2017	12	2017-12	LINK-3930	1.5	Refresh
2017	12	2017-12	LINK-3962	1	Refresh
2017	12	2017-12	LINK-3772	0.5	Refresh
2017	12	2017-12	LINK-3951	0.75	Refresh
2017	12	2017-12	LINK-3953	3.25	Refresh
2017	12	2017-12	LINK-3955	6.25	Refresh
2017	12	2017-12	LINK-3959	0.5	Refresh
2017	12	2017-12	LINK-3979	3.5	Refresh
2017	12	2017-12	LINK-3773	0.25	Refresh
2017	12	2017-12	LINK-3932	0.25	Refresh
2017	12	2017-12	LINK-3954	1	Refresh
2017	12	2017-12	LINK-3938	0	Refresh
2017	12	2017-12	LINK-3939	0	Refresh
2017	12	2017-12	LINK-3940	0	Refresh
2017	12	2017-12	LINK-3967	0	Refresh
2017	12	2017-12	LINK-3968	0	Refresh
2017	12	2017-12	LINK-3974	0.5	Refresh
2013	10	2013-10	LINK-420	6.75	Researcher Error
2013	11	2013-11	LINK-432	5.05	Researcher Error
2014	1	2014-1	LINK-606	8.63	Researcher Error
2014	2	2014-2	LINK-686	2.13	Researcher Error
2014	2	2014-2	LINK-660	0	Researcher Error
2014	3	2014-3	LINK-711	14.15	Researcher Error
2014	3	2014-3	LINK-798	0	Researcher Error
2014	4	2014-4	LINK-856	7.5	Researcher Error
2015	4	2015-4	LINK-1741	3.75	Researcher Error
2015	5	2015-5	LINK-1859	6.5	Researcher Error
2015	5	2015-5	LINK-1860	0.5	Researcher Error
2015	5	2015-5	LINK-1861	0.5	Researcher Error
2015	7	2015-7	LINK-1960	0	Researcher Error
2015	12	2015-12	LINK-2228	2.5	Researcher Error
2016	6	2016-6	LINK-2644	3.75	Researcher Error
2016	8	2016-8	LINK-2696	7.5	Researcher Error
2016	8	2016-8	LINK-2749	3.25	Researcher Error
2016	10	2016-10	LINK-2874	7.5	Researcher Error
2016	11	2016-11	LINK-2942	1	Researcher Error
2016	11	2016-11	LINK-2979	2.25	Researcher Error
2016	12	2016-12	LINK-3004	0.25	Researcher Error
2016	12	2016-12	LINK-3032	6	Researcher Error
2017	2	2017-2	LINK-3127	1.75	Researcher Error
2017	9	2017-9	LINK-3637	0.5	Researcher Error
2014	1	2014-1	LINK-621	0.25	All Types
2014	1	2014-1	LINK-623	0.25	All Types
2014	1	2014-1	LINK-624	0.25	All Types
2014	1	2014-1	LINK-630	0.25	All Types
2014	1	2014-1	LINK-639	0	All Types
2014	1	2014-1	LINK-649	0.25	All Types
2014	1	2014-1	LINK-650	0.25	All Types
2014	1	2014-1	LINK-651	1.25	All Types
2014	6	2014-6	LINK-1098	2	All Types
2017	10	2017-10	LINK-3731	0.25	All Types
2013	5	2013-5	LINK-54	86	All Types
2013	5	2013-5	LINK-140	39	All Types
2013	5	2013-5	LINK-143	1	All Types
2013	5	2013-5	LINK-146	6.5	All Types
2013	5	2013-5	LINK-149	0	All Types
2013	6	2013-6	LINK-62	3	All Types
2013	6	2013-6	LINK-105	16.75	All Types
2013	6	2013-6	LINK-114	0	All Types
2013	6	2013-6	LINK-122	2	All Types
2013	6	2013-6	LINK-131	32.53	All Types
2013	6	2013-6	LINK-175	4	All Types
2013	6	2013-6	LINK-176	3.5	All Types
2013	6	2013-6	LINK-177	2.03	All Types
2013	7	2013-7	LINK-57	3.5	All Types
2013	7	2013-7	LINK-134	1.98	All Types
2013	7	2013-7	LINK-137	28	All Types
2013	7	2013-7	LINK-161	9.93	All Types
2013	7	2013-7	LINK-179	6.1	All Types
2013	7	2013-7	LINK-208	2.2	All Types
2013	7	2013-7	LINK-214	0	All Types
2013	7	2013-7	LINK-218	4.5	All Types
2013	7	2013-7	LINK-203	0.5	All Types
2013	7	2013-7	LINK-213	4	All Types
2013	8	2013-8	LINK-186	42.35	All Types
2013	8	2013-8	LINK-67	42	All Types
2013	8	2013-8	LINK-76	6.25	All Types
2013	8	2013-8	LINK-85	21.93	All Types
2013	8	2013-8	LINK-266	4	All Types
2013	8	2013-8	LINK-108	15.2	All Types
2013	8	2013-8	LINK-111	9	All Types
2013	8	2013-8	LINK-221	4.5	All Types
2013	8	2013-8	LINK-247	3	All Types
2013	8	2013-8	LINK-102	1	All Types
2013	8	2013-8	LINK-128	17.88	All Types
2013	8	2013-8	LINK-178	3.25	All Types
2013	8	2013-8	LINK-225	10	All Types
2013	9	2013-9	LINK-119	2	All Types
2013	9	2013-9	LINK-373	0.45	All Types
2013	9	2013-9	LINK-279	2.45	All Types
2013	9	2013-9	LINK-298	1	All Types
2013	9	2013-9	LINK-321	1	All Types
2013	9	2013-9	LINK-372	1.5	All Types
2013	9	2013-9	LINK-187	6.47	All Types
2013	9	2013-9	LINK-292	1.5	All Types
2013	9	2013-9	LINK-317	1	All Types
2013	10	2013-10	LINK-93	16.95	All Types
2013	10	2013-10	LINK-125	6.82	All Types
2013	10	2013-10	LINK-462	0	All Types
2013	10	2013-10	LINK-412	1	All Types
2013	10	2013-10	LINK-389	3.25	All Types
2013	10	2013-10	LINK-302	10.47	All Types
2013	10	2013-10	LINK-413	17.3	All Types
2013	10	2013-10	LINK-164	3.8	All Types
2013	10	2013-10	LINK-402	0.95	All Types
2013	10	2013-10	LINK-495	0.5	All Types
2013	11	2013-11	LINK-494	8	All Types
2013	11	2013-11	LINK-426	4.75	All Types
2013	11	2013-11	LINK-502	14.64	All Types
2013	11	2013-11	LINK-472	0.75	All Types
2013	11	2013-11	LINK-473	0.25	All Types
2013	11	2013-11	LINK-512	3.77	All Types
2013	11	2013-11	LINK-532	29.25	All Types
2013	11	2013-11	LINK-549	1.75	All Types
2013	11	2013-11	LINK-547	1.25	All Types
2013	11	2013-11	LINK-553	5.25	All Types
2013	11	2013-11	LINK-562	6.18	All Types
2013	11	2013-11	LINK-568	2.15	All Types
2013	11	2013-11	LINK-477	4.28	All Types
2013	11	2013-11	LINK-496	2.47	All Types
2013	11	2013-11	LINK-497	0	All Types
2013	11	2013-11	LINK-499	5.57	All Types
2013	11	2013-11	LINK-525	1.5	All Types
2013	11	2013-11	LINK-550	1	All Types
2013	11	2013-11	LINK-554	7.75	All Types
2013	12	2013-12	LINK-593	7	All Types
2013	12	2013-12	LINK-591	9	All Types
2013	12	2013-12	LINK-602	1.6	All Types
2014	1	2014-1	LINK-625	4.73	All Types
2014	1	2014-1	LINK-642	2	All Types
2014	2	2014-2	LINK-730	28	All Types
2014	2	2014-2	LINK-629	35.88	All Types
2014	2	2014-2	LINK-678	1.5	All Types
2014	2	2014-2	LINK-706	0.5	All Types
2014	2	2014-2	LINK-682	2.27	All Types
2014	2	2014-2	LINK-710	0.77	All Types
2014	3	2014-3	LINK-700	11.03	All Types
2014	3	2014-3	LINK-716	0	All Types
2014	3	2014-3	LINK-718	3.25	All Types
2014	4	2014-4	LINK-96	16	All Types
2014	4	2014-4	LINK-461	4.83	All Types
2014	4	2014-4	LINK-733	17.47	All Types
2014	4	2014-4	LINK-771	5.18	All Types
2014	4	2014-4	LINK-775	8.53	All Types
2014	4	2014-4	LINK-772	6.83	All Types
2014	4	2014-4	LINK-764	6.4	All Types
2014	4	2014-4	LINK-781	17	All Types
2014	4	2014-4	LINK-797	4.5	All Types
2014	4	2014-4	LINK-857	0.83	All Types
2014	4	2014-4	LINK-872	2.5	All Types
2014	4	2014-4	LINK-818	5.5	All Types
2014	4	2014-4	LINK-845	1.81	All Types
2014	4	2014-4	LINK-860	2.97	All Types
2014	4	2014-4	LINK-878	0.75	All Types
2014	4	2014-4	LINK-877	1	All Types
2014	4	2014-4	LINK-769	11.12	All Types
2014	4	2014-4	LINK-936	0	All Types
2014	4	2014-4	LINK-904	1.57	All Types
2014	4	2014-4	LINK-907	1.37	All Types
2014	4	2014-4	LINK-908	1.5	All Types
2014	5	2014-5	LINK-773	12.68	All Types
2014	5	2014-5	LINK-796	22.07	All Types
2014	5	2014-5	LINK-922	5.5	All Types
2014	5	2014-5	LINK-935	4.6	All Types
2014	5	2014-5	LINK-1036	3	All Types
2014	5	2014-5	LINK-1109	1	All Types
2014	5	2014-5	LINK-1044	1.48	All Types
2014	5	2014-5	LINK-1048	19.47	All Types
2014	5	2014-5	LINK-729	2.75	All Types
2014	5	2014-5	LINK-909	3.75	All Types
2014	6	2014-6	LINK-913	2	All Types
2014	6	2014-6	LINK-1089	8	All Types
2014	6	2014-6	LINK-991	31.36	All Types
2014	6	2014-6	LINK-1058	10.5	All Types
2014	6	2014-6	LINK-1086	4.75	All Types
2014	6	2014-6	LINK-1081	6.67	All Types
2014	6	2014-6	LINK-1078	2.55	All Types
2014	6	2014-6	LINK-1082	8.59	All Types
2014	6	2014-6	LINK-1104	2.75	All Types
2014	6	2014-6	LINK-1117	10.97	All Types
2014	6	2014-6	LINK-1066	3.5	All Types
2014	6	2014-6	LINK-1073	4.97	All Types
2014	6	2014-6	LINK-1095	1	All Types
2014	7	2014-7	LINK-619	31.18	All Types
2014	7	2014-7	LINK-1085	1.25	All Types
2014	7	2014-7	LINK-1122	30	All Types
2014	7	2014-7	LINK-1142	12.89	All Types
2014	7	2014-7	LINK-1148	3.4	All Types
2014	7	2014-7	LINK-1166	9	All Types
2014	7	2014-7	LINK-715	0	All Types
2014	7	2014-7	LINK-1108	4.93	All Types
2014	7	2014-7	LINK-1134	0.75	All Types
2014	7	2014-7	LINK-1145	3	All Types
2014	8	2014-8	LINK-1178	20.5	All Types
2014	8	2014-8	LINK-852	3.31	All Types
2014	8	2014-8	LINK-1049	98.15	All Types
2014	8	2014-8	LINK-1176	11.5	All Types
2014	8	2014-8	LINK-1184	3	All Types
2014	8	2014-8	LINK-1125	22.75	All Types
2014	8	2014-8	LINK-1175	1	All Types
2014	8	2014-8	LINK-1188	14.82	All Types
2014	9	2014-9	LINK-1301	0	All Types
2014	9	2014-9	LINK-1198	2.5	All Types
2014	9	2014-9	LINK-1249	0	All Types
2014	9	2014-9	LINK-1247	14.25	All Types
2014	9	2014-9	LINK-1248	9.25	All Types
2014	9	2014-9	LINK-1201	11.25	All Types
2014	9	2014-9	LINK-1197	0	All Types
2014	9	2014-9	LINK-1204	3.05	All Types
2014	9	2014-9	LINK-1215	12.2	All Types
2014	9	2014-9	LINK-1223	7.25	All Types
2014	9	2014-9	LINK-1234	7.25	All Types
2014	9	2014-9	LINK-1282	1.5	All Types
2014	9	2014-9	LINK-1261	2	All Types
2014	10	2014-10	LINK-1220	4	All Types
2014	10	2014-10	LINK-1267	8	All Types
2014	10	2014-10	LINK-1300	13.22	All Types
2014	10	2014-10	LINK-1279	10.75	All Types
2014	10	2014-10	LINK-1286	39.41	All Types
2014	10	2014-10	LINK-1295	8.37	All Types
2014	10	2014-10	LINK-1321	4	All Types
2014	10	2014-10	LINK-1326	0	All Types
2014	11	2014-11	LINK-575	16	All Types
2014	11	2014-11	LINK-1362	0.83	All Types
2014	11	2014-11	LINK-1384	6.42	All Types
2014	11	2014-11	LINK-1379	15.52	All Types
2014	11	2014-11	LINK-1383	19.75	All Types
2014	11	2014-11	LINK-1387	7	All Types
2014	11	2014-11	LINK-1392	6	All Types
2014	11	2014-11	LINK-1555	0	All Types
2014	11	2014-11	LINK-1334	10.27	All Types
2014	11	2014-11	LINK-1359	1	All Types
2014	11	2014-11	LINK-1403	2	All Types
2014	11	2014-11	LINK-1443	7.08	All Types
2014	12	2014-12	LINK-1455	37.1	All Types
2014	12	2014-12	LINK-1508	3.5	All Types
2014	12	2014-12	LINK-1318	8.4	All Types
2014	12	2014-12	LINK-1480	2.5	All Types
2014	12	2014-12	LINK-1496	0.75	All Types
2015	1	2015-1	LINK-1365	34.25	All Types
2015	1	2015-1	LINK-1492	31.3	All Types
2015	1	2015-1	LINK-1499	2.25	All Types
2015	1	2015-1	LINK-1524	19.5	All Types
2015	1	2015-1	LINK-1554	0.5	All Types
2015	1	2015-1	LINK-1573	2.75	All Types
2015	2	2015-2	LINK-1633	9	All Types
2015	2	2015-2	LINK-1268	6.25	All Types
2015	2	2015-2	LINK-1564	21	All Types
2015	2	2015-2	LINK-1544	13.75	All Types
2015	2	2015-2	LINK-1594	22	All Types
2015	2	2015-2	LINK-1570	8.17	All Types
2015	2	2015-2	LINK-1578	7.5	All Types
2015	2	2015-2	LINK-1612	4	All Types
2015	2	2015-2	LINK-1589	9	All Types
2015	2	2015-2	LINK-1593	5.75	All Types
2015	2	2015-2	LINK-1607	0	All Types
2015	2	2015-2	LINK-1629	3.5	All Types
2015	2	2015-2	LINK-1638	2.25	All Types
2015	2	2015-2	LINK-1603	1.5	All Types
2015	3	2015-3	LINK-1311	15.97	All Types
2015	3	2015-3	LINK-1658	10.3	All Types
2015	3	2015-3	LINK-1698	4	All Types
2015	3	2015-3	LINK-1665	6.47	All Types
2015	3	2015-3	LINK-1673	2.5	All Types
2015	3	2015-3	LINK-1708	1	All Types
2015	3	2015-3	LINK-1681	1.75	All Types
2015	3	2015-3	LINK-1713	0.75	All Types
2015	4	2015-4	LINK-1299	13	All Types
2015	4	2015-4	LINK-1691	15	All Types
2015	4	2015-4	LINK-1715	2.5	All Types
2015	4	2015-4	LINK-1727	7.17	All Types
2015	4	2015-4	LINK-1732	4.5	All Types
2015	4	2015-4	LINK-1740	3	All Types
2015	4	2015-4	LINK-1927	0.25	All Types
2015	4	2015-4	LINK-1745	1	All Types
2015	4	2015-4	LINK-1748	4	All Types
2015	4	2015-4	LINK-1757	0.83	All Types
2015	4	2015-4	LINK-1765	11.92	All Types
2015	4	2015-4	LINK-1768	0	All Types
2015	4	2015-4	LINK-1777	0.75	All Types
2015	4	2015-4	LINK-1785	3.75	All Types
2015	5	2015-5	LINK-635	24.2	All Types
2015	5	2015-5	LINK-1549	15.5	All Types
2015	5	2015-5	LINK-1769	3	All Types
2015	5	2015-5	LINK-1772	5.5	All Types
2015	5	2015-5	LINK-1866	3.25	All Types
2015	5	2015-5	LINK-1811	2.75	All Types
2015	5	2015-5	LINK-1826	3	All Types
2015	5	2015-5	LINK-1847	3.5	All Types
2015	5	2015-5	LINK-1855	2.25	All Types
2015	5	2015-5	LINK-1868	4.25	All Types
2015	5	2015-5	LINK-1790	1.75	All Types
2015	5	2015-5	LINK-1793	1.25	All Types
2015	5	2015-5	LINK-1806	3.75	All Types
2015	5	2015-5	LINK-1807	4.75	All Types
2015	5	2015-5	LINK-1837	0.33	All Types
2015	5	2015-5	LINK-1843	5.25	All Types
2015	5	2015-5	LINK-1887	0	All Types
2015	5	2015-5	LINK-1894	1	All Types
2015	6	2015-6	LINK-1858	3	All Types
2015	6	2015-6	LINK-1873	13	All Types
2015	6	2015-6	LINK-1883	6	All Types
2015	6	2015-6	LINK-1901	3.5	All Types
2015	6	2015-6	LINK-1719	20.08	All Types
2015	6	2015-6	LINK-1910	0.75	All Types
2015	7	2015-7	LINK-1997	14.08	All Types
2015	7	2015-7	LINK-1542	11.25	All Types
2015	7	2015-7	LINK-1831	24.25	All Types
2015	7	2015-7	LINK-1979	3.33	All Types
2015	7	2015-7	LINK-1964	9	All Types
2015	7	2015-7	LINK-1945	14.5	All Types
2015	7	2015-7	LINK-1940	6.25	All Types
2015	7	2015-7	LINK-1935	3.9	All Types
2015	7	2015-7	LINK-1950	1.25	All Types
2015	7	2015-7	LINK-1959	1.25	All Types
2015	7	2015-7	LINK-1994	4	All Types
2015	7	2015-7	LINK-1972	9	All Types
2015	7	2015-7	LINK-1984	11.25	All Types
2015	7	2015-7	LINK-1996	0.25	All Types
2015	7	2015-7	LINK-1954	2	All Types
2015	7	2015-7	LINK-1995	0	All Types
2015	7	2015-7	LINK-2003	1	All Types
2015	7	2015-7	LINK-2005	1.5	All Types
2015	8	2015-8	LINK-1898	6.83	All Types
2015	8	2015-8	LINK-1925	9.58	All Types
2015	8	2015-8	LINK-1991	20.92	All Types
2015	8	2015-8	LINK-2046	6.75	All Types
2015	8	2015-8	LINK-2039	3.25	All Types
2015	8	2015-8	LINK-1980	3.5	All Types
2015	8	2015-8	LINK-2013	3.25	All Types
2015	8	2015-8	LINK-2014	2.5	All Types
2015	8	2015-8	LINK-2018	0.5	All Types
2015	8	2015-8	LINK-2032	0.58	All Types
2015	8	2015-8	LINK-2057	2	All Types
2015	9	2015-9	LINK-1874	20.25	All Types
2015	9	2015-9	LINK-2063	5.25	All Types
2015	9	2015-9	LINK-2074	21.42	All Types
2015	9	2015-9	LINK-2079	2.5	All Types
2015	9	2015-9	LINK-2102	3.5	All Types
2015	9	2015-9	LINK-2069	2.75	All Types
2015	10	2015-10	LINK-2108	0.5	All Types
2015	10	2015-10	LINK-2113	1	All Types
2015	10	2015-10	LINK-2116	0.5	All Types
2015	11	2015-11	LINK-2021	25.5	All Types
2015	11	2015-11	LINK-2105	14.75	All Types
2015	11	2015-11	LINK-2151	4	All Types
2015	11	2015-11	LINK-2166	7	All Types
2015	11	2015-11	LINK-2200	3.5	All Types
2015	11	2015-11	LINK-2190	8.75	All Types
2015	11	2015-11	LINK-2155	12.5	All Types
2015	12	2015-12	LINK-1955	7	All Types
2015	12	2015-12	LINK-2186	26.47	All Types
2015	12	2015-12	LINK-2196	6.5	All Types
2015	12	2015-12	LINK-2209	13.52	All Types
2015	12	2015-12	LINK-2217	6.42	All Types
2015	12	2015-12	LINK-2229	2	All Types
2015	12	2015-12	LINK-2245	0.75	All Types
2016	1	2016-1	LINK-2263	2.75	All Types
2016	1	2016-1	LINK-2284	0.75	All Types
2016	1	2016-1	LINK-2309	1	All Types
2016	1	2016-1	LINK-2310	0.25	All Types
2016	1	2016-1	LINK-2313	1.17	All Types
2016	1	2016-1	LINK-2264	0	All Types
2016	1	2016-1	LINK-2294	2.5	All Types
2016	2	2016-2	LINK-2143	12	All Types
2016	2	2016-2	LINK-2341	23.75	All Types
2016	2	2016-2	LINK-2384	22.11	All Types
2016	2	2016-2	LINK-2242	39.85	All Types
2016	2	2016-2	LINK-2346	1	All Types
2016	2	2016-2	LINK-2386	0	All Types
2016	2	2016-2	LINK-2396	1.5	All Types
2016	2	2016-2	LINK-2397	0.5	All Types
2016	2	2016-2	LINK-2399	0.5	All Types
2016	2	2016-2	LINK-3506	0	All Types
2016	2	2016-2	LINK-3510	0	All Types
2016	2	2016-2	LINK-3511	0	All Types
2016	2	2016-2	LINK-3514	2	All Types
2016	2	2016-2	LINK-3540	1	All Types
2016	2	2016-2	LINK-2357	0.25	All Types
2016	2	2016-2	LINK-2375	0.25	All Types
2016	2	2016-2	LINK-2348	4	All Types
2016	2	2016-2	LINK-2343	3.5	All Types
2016	2	2016-2	LINK-2317	2.75	All Types
2016	2	2016-2	LINK-2326	32	All Types
2016	2	2016-2	LINK-2344	0.25	All Types
2016	2	2016-2	LINK-2392	0.75	All Types
2016	3	2016-3	LINK-2347	20.42	All Types
2016	3	2016-3	LINK-2339	18.33	All Types
2016	3	2016-3	LINK-2402	11.92	All Types
2016	3	2016-3	LINK-2255	0.5	All Types
2016	3	2016-3	LINK-2419	13.75	All Types
2016	3	2016-3	LINK-2406	1	All Types
2016	3	2016-3	LINK-2411	0.5	All Types
[truncated: 1,295 more rows]
