# Supplementary material for: The research data management platform (RDMP): A novel, process driven, open-source tool for the management of longitudinal cohorts of clinical data
Source: Gigascience. 2018 May 22;7(7):giy060. doi: 10.1093/gigascience/giy060 (PMC6041881; doi:10.1093/gigascience/giy060)
Supplement: Supplemental material [file giy060_supplemental_files.zip › Raw Results/RawHoursPerReleaseForSummaryFirst.xls]

## Sheet: out_multiRowsPerMonth_v5_First
Year	Month	Year-Month	JIRA issue key	Number of hours worked	Type of run
2013	5	2013-5	LINK-54	86	First
2013	5	2013-5	LINK-140	39	First
2013	5	2013-5	LINK-143	1	First
2013	5	2013-5	LINK-146	6.5	First
2013	5	2013-5	LINK-149	0	First
2013	6	2013-6	LINK-62	3	First
2013	6	2013-6	LINK-105	16.75	First
2013	6	2013-6	LINK-114	0	First
2013	6	2013-6	LINK-122	2	First
2013	6	2013-6	LINK-131	32.53	First
2013	6	2013-6	LINK-175	4	First
2013	6	2013-6	LINK-176	3.5	First
2013	6	2013-6	LINK-177	2.03	First
2013	7	2013-7	LINK-57	3.5	First
2013	7	2013-7	LINK-134	1.98	First
2013	7	2013-7	LINK-137	28	First
2013	7	2013-7	LINK-161	9.93	First
2013	7	2013-7	LINK-179	6.1	First
2013	7	2013-7	LINK-208	2.2	First
2013	7	2013-7	LINK-214	0	First
2013	7	2013-7	LINK-218	4.5	First
2013	7	2013-7	LINK-203	0.5	First
2013	7	2013-7	LINK-213	4	First
2013	8	2013-8	LINK-186	42.35	First
2013	8	2013-8	LINK-67	42	First
2013	8	2013-8	LINK-76	6.25	First
2013	8	2013-8	LINK-85	21.93	First
2013	8	2013-8	LINK-266	4	First
2013	8	2013-8	LINK-108	15.2	First
2013	8	2013-8	LINK-111	9	First
2013	8	2013-8	LINK-221	4.5	First
2013	8	2013-8	LINK-247	3	First
2013	8	2013-8	LINK-102	1	First
2013	8	2013-8	LINK-128	17.88	First
2013	8	2013-8	LINK-178	3.25	First
2013	8	2013-8	LINK-225	10	First
2013	9	2013-9	LINK-119	2	First
2013	9	2013-9	LINK-373	0.45	First
2013	9	2013-9	LINK-279	2.45	First
2013	9	2013-9	LINK-298	1	First
2013	9	2013-9	LINK-321	1	First
2013	9	2013-9	LINK-372	1.5	First
2013	9	2013-9	LINK-187	6.47	First
2013	9	2013-9	LINK-292	1.5	First
2013	9	2013-9	LINK-317	1	First
2013	10	2013-10	LINK-93	16.95	First
2013	10	2013-10	LINK-125	6.82	First
2013	10	2013-10	LINK-462	0	First
2013	10	2013-10	LINK-412	1	First
2013	10	2013-10	LINK-389	3.25	First
2013	10	2013-10	LINK-302	10.47	First
2013	10	2013-10	LINK-413	17.3	First
2013	10	2013-10	LINK-164	3.8	First
2013	10	2013-10	LINK-402	0.95	First
2013	10	2013-10	LINK-495	0.5	First
2013	11	2013-11	LINK-494	8	First
2013	11	2013-11	LINK-426	4.75	First
2013	11	2013-11	LINK-502	14.64	First
2013	11	2013-11	LINK-472	0.75	First
2013	11	2013-11	LINK-473	0.25	First
2013	11	2013-11	LINK-512	3.77	First
2013	11	2013-11	LINK-532	29.25	First
2013	11	2013-11	LINK-549	1.75	First
2013	11	2013-11	LINK-547	1.25	First
2013	11	2013-11	LINK-553	5.25	First
2013	11	2013-11	LINK-562	6.18	First
2013	11	2013-11	LINK-568	2.15	First
2013	11	2013-11	LINK-477	4.28	First
2013	11	2013-11	LINK-496	2.47	First
2013	11	2013-11	LINK-497	0	First
2013	11	2013-11	LINK-499	5.57	First
2013	11	2013-11	LINK-525	1.5	First
2013	11	2013-11	LINK-550	1	First
2013	11	2013-11	LINK-554	7.75	First
2013	12	2013-12	LINK-593	7	First
2013	12	2013-12	LINK-591	9	First
2013	12	2013-12	LINK-602	1.6	First
2014	1	2014-1	LINK-625	4.73	First
2014	1	2014-1	LINK-642	2	First
2014	2	2014-2	LINK-730	28	First
2014	2	2014-2	LINK-629	35.88	First
2014	2	2014-2	LINK-678	1.5	First
2014	2	2014-2	LINK-706	0.5	First
2014	2	2014-2	LINK-682	2.27	First
2014	2	2014-2	LINK-710	0.77	First
2014	3	2014-3	LINK-700	11.03	First
2014	3	2014-3	LINK-716	0	First
2014	3	2014-3	LINK-718	3.25	First
2014	4	2014-4	LINK-96	16	First
2014	4	2014-4	LINK-461	4.83	First
2014	4	2014-4	LINK-733	17.47	First
2014	4	2014-4	LINK-771	5.18	First
2014	4	2014-4	LINK-775	8.53	First
2014	4	2014-4	LINK-772	6.83	First
2014	4	2014-4	LINK-764	6.4	First
2014	4	2014-4	LINK-781	17	First
2014	4	2014-4	LINK-797	4.5	First
2014	4	2014-4	LINK-857	0.83	First
2014	4	2014-4	LINK-872	2.5	First
2014	4	2014-4	LINK-818	5.5	First
2014	4	2014-4	LINK-845	1.81	First
2014	4	2014-4	LINK-860	2.97	First
2014	4	2014-4	LINK-878	0.75	First
2014	4	2014-4	LINK-877	1	First
2014	4	2014-4	LINK-769	11.12	First
2014	4	2014-4	LINK-936	0	First
2014	4	2014-4	LINK-904	1.57	First
2014	4	2014-4	LINK-907	1.37	First
2014	4	2014-4	LINK-908	1.5	First
2014	5	2014-5	LINK-773	12.68	First
2014	5	2014-5	LINK-796	22.07	First
2014	5	2014-5	LINK-922	5.5	First
2014	5	2014-5	LINK-935	4.6	First
2014	5	2014-5	LINK-1036	3	First
2014	5	2014-5	LINK-1109	1	First
2014	5	2014-5	LINK-1044	1.48	First
2014	5	2014-5	LINK-1048	19.47	First
2014	5	2014-5	LINK-729	2.75	First
2014	5	2014-5	LINK-909	3.75	First
2014	6	2014-6	LINK-913	2	First
2014	6	2014-6	LINK-1089	8	First
2014	6	2014-6	LINK-991	31.36	First
2014	6	2014-6	LINK-1058	10.5	First
2014	6	2014-6	LINK-1086	4.75	First
2014	6	2014-6	LINK-1081	6.67	First
2014	6	2014-6	LINK-1078	2.55	First
2014	6	2014-6	LINK-1082	8.59	First
2014	6	2014-6	LINK-1104	2.75	First
2014	6	2014-6	LINK-1117	10.97	First
2014	6	2014-6	LINK-1066	3.5	First
2014	6	2014-6	LINK-1073	4.97	First
2014	6	2014-6	LINK-1095	1	First
2014	7	2014-7	LINK-619	31.18	First
2014	7	2014-7	LINK-1085	1.25	First
2014	7	2014-7	LINK-1122	30	First
2014	7	2014-7	LINK-1142	12.89	First
2014	7	2014-7	LINK-1148	3.4	First
2014	7	2014-7	LINK-1166	9	First
2014	7	2014-7	LINK-715	0	First
2014	7	2014-7	LINK-1108	4.93	First
2014	7	2014-7	LINK-1134	0.75	First
2014	7	2014-7	LINK-1145	3	First
2014	8	2014-8	LINK-1178	20.5	First
2014	8	2014-8	LINK-852	3.31	First
2014	8	2014-8	LINK-1049	98.15	First
2014	8	2014-8	LINK-1176	11.5	First
2014	8	2014-8	LINK-1184	3	First
2014	8	2014-8	LINK-1125	22.75	First
2014	8	2014-8	LINK-1175	1	First
2014	8	2014-8	LINK-1188	14.82	First
2014	9	2014-9	LINK-1301	0	First
2014	9	2014-9	LINK-1198	2.5	First
2014	9	2014-9	LINK-1249	0	First
2014	9	2014-9	LINK-1247	14.25	First
2014	9	2014-9	LINK-1248	9.25	First
2014	9	2014-9	LINK-1201	11.25	First
2014	9	2014-9	LINK-1197	0	First
2014	9	2014-9	LINK-1204	3.05	First
2014	9	2014-9	LINK-1215	12.2	First
2014	9	2014-9	LINK-1223	7.25	First
2014	9	2014-9	LINK-1234	7.25	First
2014	9	2014-9	LINK-1282	1.5	First
2014	9	2014-9	LINK-1261	2	First
2014	10	2014-10	LINK-1220	4	First
2014	10	2014-10	LINK-1267	8	First
2014	10	2014-10	LINK-1300	13.22	First
2014	10	2014-10	LINK-1279	10.75	First
2014	10	2014-10	LINK-1286	39.41	First
2014	10	2014-10	LINK-1295	8.37	First
2014	10	2014-10	LINK-1321	4	First
2014	10	2014-10	LINK-1326	0	First
2014	11	2014-11	LINK-575	16	First
2014	11	2014-11	LINK-1362	0.83	First
2014	11	2014-11	LINK-1384	6.42	First
2014	11	2014-11	LINK-1379	15.52	First
2014	11	2014-11	LINK-1383	19.75	First
2014	11	2014-11	LINK-1387	7	First
2014	11	2014-11	LINK-1392	6	First
2014	11	2014-11	LINK-1555	0	First
2014	11	2014-11	LINK-1334	10.27	First
2014	11	2014-11	LINK-1359	1	First
2014	11	2014-11	LINK-1403	2	First
2014	11	2014-11	LINK-1443	7.08	First
2014	12	2014-12	LINK-1455	37.1	First
2014	12	2014-12	LINK-1508	3.5	First
2014	12	2014-12	LINK-1318	8.4	First
2014	12	2014-12	LINK-1480	2.5	First
2014	12	2014-12	LINK-1496	0.75	First
2015	1	2015-1	LINK-1365	34.25	First
2015	1	2015-1	LINK-1492	31.3	First
2015	1	2015-1	LINK-1499	2.25	First
2015	1	2015-1	LINK-1524	19.5	First
2015	1	2015-1	LINK-1554	0.5	First
2015	1	2015-1	LINK-1573	2.75	First
2015	2	2015-2	LINK-1633	9	First
2015	2	2015-2	LINK-1268	6.25	First
2015	2	2015-2	LINK-1564	21	First
2015	2	2015-2	LINK-1544	13.75	First
2015	2	2015-2	LINK-1594	22	First
2015	2	2015-2	LINK-1570	8.17	First
2015	2	2015-2	LINK-1578	7.5	First
2015	2	2015-2	LINK-1612	4	First
2015	2	2015-2	LINK-1589	9	First
2015	2	2015-2	LINK-1593	5.75	First
2015	2	2015-2	LINK-1607	0	First
2015	2	2015-2	LINK-1629	3.5	First
2015	2	2015-2	LINK-1638	2.25	First
2015	2	2015-2	LINK-1603	1.5	First
2015	3	2015-3	LINK-1311	15.97	First
2015	3	2015-3	LINK-1658	10.3	First
2015	3	2015-3	LINK-1698	4	First
2015	3	2015-3	LINK-1665	6.47	First
2015	3	2015-3	LINK-1673	2.5	First
2015	3	2015-3	LINK-1708	1	First
2015	3	2015-3	LINK-1681	1.75	First
2015	3	2015-3	LINK-1713	0.75	First
2015	4	2015-4	LINK-1299	13	First
2015	4	2015-4	LINK-1691	15	First
2015	4	2015-4	LINK-1715	2.5	First
2015	4	2015-4	LINK-1727	7.17	First
2015	4	2015-4	LINK-1732	4.5	First
2015	4	2015-4	LINK-1740	3	First
2015	4	2015-4	LINK-1927	0.25	First
2015	4	2015-4	LINK-1745	1	First
2015	4	2015-4	LINK-1748	4	First
2015	4	2015-4	LINK-1757	0.83	First
2015	4	2015-4	LINK-1765	11.92	First
2015	4	2015-4	LINK-1768	0	First
2015	4	2015-4	LINK-1777	0.75	First
2015	4	2015-4	LINK-1785	3.75	First
2015	5	2015-5	LINK-635	24.2	First
2015	5	2015-5	LINK-1549	15.5	First
2015	5	2015-5	LINK-1769	3	First
2015	5	2015-5	LINK-1772	5.5	First
2015	5	2015-5	LINK-1866	3.25	First
2015	5	2015-5	LINK-1811	2.75	First
2015	5	2015-5	LINK-1826	3	First
2015	5	2015-5	LINK-1847	3.5	First
2015	5	2015-5	LINK-1855	2.25	First
2015	5	2015-5	LINK-1868	4.25	First
2015	5	2015-5	LINK-1790	1.75	First
2015	5	2015-5	LINK-1793	1.25	First
2015	5	2015-5	LINK-1806	3.75	First
2015	5	2015-5	LINK-1807	4.75	First
2015	5	2015-5	LINK-1837	0.33	First
2015	5	2015-5	LINK-1843	5.25	First
2015	5	2015-5	LINK-1887	0	First
2015	5	2015-5	LINK-1894	1	First
2015	6	2015-6	LINK-1858	3	First
2015	6	2015-6	LINK-1873	13	First
2015	6	2015-6	LINK-1883	6	First
2015	6	2015-6	LINK-1901	3.5	First
2015	6	2015-6	LINK-1719	20.08	First
2015	6	2015-6	LINK-1910	0.75	First
2015	7	2015-7	LINK-1997	14.08	First
2015	7	2015-7	LINK-1542	11.25	First
2015	7	2015-7	LINK-1831	24.25	First
2015	7	2015-7	LINK-1979	3.33	First
2015	7	2015-7	LINK-1964	9	First
2015	7	2015-7	LINK-1945	14.5	First
2015	7	2015-7	LINK-1940	6.25	First
2015	7	2015-7	LINK-1935	3.9	First
2015	7	2015-7	LINK-1950	1.25	First
2015	7	2015-7	LINK-1959	1.25	First
2015	7	2015-7	LINK-1994	4	First
2015	7	2015-7	LINK-1972	9	First
2015	7	2015-7	LINK-1984	11.25	First
2015	7	2015-7	LINK-1996	0.25	First
2015	7	2015-7	LINK-1954	2	First
2015	7	2015-7	LINK-1995	0	First
2015	7	2015-7	LINK-2003	1	First
2015	7	2015-7	LINK-2005	1.5	First
2015	8	2015-8	LINK-1898	6.83	First
2015	8	2015-8	LINK-1925	9.58	First
2015	8	2015-8	LINK-1991	20.92	First
2015	8	2015-8	LINK-2046	6.75	First
2015	8	2015-8	LINK-2039	3.25	First
2015	8	2015-8	LINK-1980	3.5	First
2015	8	2015-8	LINK-2013	3.25	First
2015	8	2015-8	LINK-2014	2.5	First
2015	8	2015-8	LINK-2018	0.5	First
2015	8	2015-8	LINK-2032	0.58	First
2015	8	2015-8	LINK-2057	2	First
2015	9	2015-9	LINK-1874	20.25	First
2015	9	2015-9	LINK-2063	5.25	First
2015	9	2015-9	LINK-2074	21.42	First
2015	9	2015-9	LINK-2079	2.5	First
2015	9	2015-9	LINK-2102	3.5	First
2015	9	2015-9	LINK-2069	2.75	First
2015	10	2015-10	LINK-2108	0.5	First
2015	10	2015-10	LINK-2113	1	First
2015	10	2015-10	LINK-2116	0.5	First
2015	11	2015-11	LINK-2021	25.5	First
2015	11	2015-11	LINK-2105	14.75	First
2015	11	2015-11	LINK-2151	4	First
2015	11	2015-11	LINK-2166	7	First
2015	11	2015-11	LINK-2200	3.5	First
2015	11	2015-11	LINK-2190	8.75	First
2015	11	2015-11	LINK-2155	12.5	First
2015	12	2015-12	LINK-1955	7	First
2015	12	2015-12	LINK-2186	26.47	First
2015	12	2015-12	LINK-2196	6.5	First
2015	12	2015-12	LINK-2209	13.52	First
2015	12	2015-12	LINK-2217	6.42	First
2015	12	2015-12	LINK-2229	2	First
2015	12	2015-12	LINK-2245	0.75	First
2016	1	2016-1	LINK-2263	2.75	First
2016	1	2016-1	LINK-2284	0.75	First
2016	1	2016-1	LINK-2309	1	First
2016	1	2016-1	LINK-2310	0.25	First
2016	1	2016-1	LINK-2313	1.17	First
2016	1	2016-1	LINK-2264	0	First
2016	1	2016-1	LINK-2294	2.5	First
2016	2	2016-2	LINK-2143	12	First
2016	2	2016-2	LINK-2341	23.75	First
2016	2	2016-2	LINK-2384	22.11	First
2016	2	2016-2	LINK-2242	39.85	First
2016	2	2016-2	LINK-2346	1	First
2016	2	2016-2	LINK-2386	0	First
2016	2	2016-2	LINK-2396	1.5	First
2016	2	2016-2	LINK-2397	0.5	First
2016	2	2016-2	LINK-2399	0.5	First
2016	2	2016-2	LINK-3506	0	First
2016	2	2016-2	LINK-3510	0	First
2016	2	2016-2	LINK-3511	0	First
2016	2	2016-2	LINK-3514	2	First
2016	2	2016-2	LINK-3540	1	First
2016	2	2016-2	LINK-2357	0.25	First
2016	2	2016-2	LINK-2375	0.25	First
2016	2	2016-2	LINK-2348	4	First
2016	2	2016-2	LINK-2343	3.5	First
2016	2	2016-2	LINK-2317	2.75	First
2016	2	2016-2	LINK-2326	32	First
2016	2	2016-2	LINK-2344	0.25	First
2016	2	2016-2	LINK-2392	0.75	First
2016	3	2016-3	LINK-2347	20.42	First
2016	3	2016-3	LINK-2339	18.33	First
2016	3	2016-3	LINK-2402	11.92	First
2016	3	2016-3	LINK-2255	0.5	First
2016	3	2016-3	LINK-2419	13.75	First
2016	3	2016-3	LINK-2406	1	First
2016	3	2016-3	LINK-2411	0.5	First
2016	3	2016-3	LINK-2442	0.75	First
2016	3	2016-3	LINK-2461	0.5	First
2016	3	2016-3	LINK-3541	0	First
2016	3	2016-3	LINK-3563	1	First
2016	3	2016-3	LINK-3566	1	First
2016	3	2016-3	LINK-3580	1.08	First
2016	3	2016-3	LINK-3602	0.25	First
2016	3	2016-3	LINK-3606	0	First
2016	3	2016-3	LINK-2432	0.25	First
2016	3	2016-3	LINK-2433	0.25	First
2016	3	2016-3	LINK-2454	0.25	First
2016	3	2016-3	LINK-2463	0.25	First
2016	3	2016-3	LINK-2374	7	First
2016	3	2016-3	LINK-2380	9	First
2016	3	2016-3	LINK-2398	3	First
2016	3	2016-3	LINK-2422	18	First
2016	3	2016-3	LINK-2474	0	First
2016	3	2016-3	LINK-2430	3.75	First
2016	3	2016-3	LINK-2450	3	First
2016	3	2016-3	LINK-2453	0.5	First
2016	3	2016-3	LINK-2469	0.5	First
2016	4	2016-4	LINK-2491	0.75	First
2016	4	2016-4	LINK-2495	0.5	First
2016	4	2016-4	LINK-2516	0.75	First
2016	4	2016-4	LINK-2519	0.5	First
2016	4	2016-4	LINK-2526	0.75	First
2016	4	2016-4	LINK-3562	0.5	First
2016	4	2016-4	LINK-3567	0.5	First
2016	4	2016-4	LINK-3570	0.5	First
2016	4	2016-4	LINK-3582	0.75	First
2016	4	2016-4	LINK-3601	0.5	First
2016	4	2016-4	LINK-3605	0.5	First
2016	4	2016-4	LINK-2489	0.25	First
2016	4	2016-4	LINK-2481	7.33	First
2016	4	2016-4	LINK-2487	0	First
2016	4	2016-4	LINK-2527	8	First
2016	4	2016-4	LINK-2537	3.75	First
2016	4	2016-4	LINK-2460	7	First
2016	4	2016-4	LINK-2504	2	First
2016	5	2016-5	LINK-2564	1	First
2016	5	2016-5	LINK-2588	0.5	First
2016	5	2016-5	LINK-2509	7.5	First
2016	5	2016-5	LINK-2539	3.25	First
2016	5	2016-5	LINK-2571	5	First
2016	5	2016-5	LINK-2576	2	First
2016	5	2016-5	LINK-2551	0.5	First
2016	6	2016-6	LINK-2637	0.5	First
2016	6	2016-6	LINK-2645	0.75	First
2016	6	2016-6	LINK-2604	0.5	First
2016	6	2016-6	LINK-2660	0.5	First
2016	6	2016-6	LINK-3526	1	First
2016	6	2016-6	LINK-3565	0.5	First
2016	6	2016-6	LINK-3569	0.5	First
2016	6	2016-6	LINK-2557	2.5	First
2016	6	2016-6	LINK-2592	5	First
2016	6	2016-6	LINK-2609	20.5	First
2016	6	2016-6	LINK-2599	2	First
2016	6	2016-6	LINK-2608	3	First
2016	6	2016-6	LINK-2648	2.75	First
2016	6	2016-6	LINK-2663	0	First
2016	6	2016-6	LINK-2635	2	First
2016	6	2016-6	LINK-2607	2	First
2016	6	2016-6	LINK-2612	1.5	First
2016	6	2016-6	LINK-2619	2.5	First
2016	6	2016-6	LINK-2620	1	First
2016	6	2016-6	LINK-2628	0.25	First
2016	6	2016-6	LINK-2631	8	First
2016	7	2016-7	LINK-1714	15.5	First
2016	7	2016-7	LINK-2669	0.5	First
2016	7	2016-7	LINK-2670	0.5	First
2016	7	2016-7	LINK-2675	1.5	First
2016	7	2016-7	LINK-2691	16.5	First
2016	7	2016-7	LINK-2697	0	First
2016	7	2016-7	LINK-2677	0.75	First
2016	7	2016-7	LINK-2713	3.5	First
2016	7	2016-7	LINK-2703	1.5	First
2016	7	2016-7	LINK-2681	7	First
2016	7	2016-7	LINK-2687	3.67	First
2016	7	2016-7	LINK-2719	1	First
2016	8	2016-8	LINK-2510	7.5	First
2016	8	2016-8	LINK-2657	3.5	First
2016	8	2016-8	LINK-2744	3.75	First
2016	8	2016-8	LINK-2727	9.75	First
2016	8	2016-8	LINK-2748	2	First
2016	8	2016-8	LINK-2800	4.5	First
2016	8	2016-8	LINK-2740	0.25	First
2016	8	2016-8	LINK-2741	0.25	First
2016	8	2016-8	LINK-2764	0.25	First
2016	8	2016-8	LINK-2765	0.25	First
2016	8	2016-8	LINK-2540	0.75	First
2016	8	2016-8	LINK-2742	0.75	First
2016	8	2016-8	LINK-2769	2	First
2016	8	2016-8	LINK-2770	3.5	First
2016	8	2016-8	LINK-2775	4	First
2016	8	2016-8	LINK-2793	0.75	First
2016	9	2016-9	LINK-2849	0.5	First
2016	9	2016-9	LINK-2784	8.75	First
2016	9	2016-9	LINK-2797	24.5	First
2016	9	2016-9	LINK-2799	11.25	First
2016	9	2016-9	LINK-2823	0.5	First
2016	9	2016-9	LINK-2835	0.5	First
2016	9	2016-9	LINK-2836	0.5	First
2016	9	2016-9	LINK-2852	0.5	First
2016	9	2016-9	LINK-2858	0.75	First
2016	9	2016-9	LINK-2859	1	First
2016	9	2016-9	LINK-2812	0.58	First
2016	9	2016-9	LINK-2830	2.5	First
2016	10	2016-10	LINK-2872	13	First
2016	10	2016-10	LINK-2870	1	First
2016	10	2016-10	LINK-3537	1	First
2016	10	2016-10	LINK-3543	1	First
2016	10	2016-10	LINK-3560	0.5	First
2016	10	2016-10	LINK-2907	7.25	First
2016	10	2016-10	LINK-2798	33.75	First
2016	10	2016-10	LINK-2732	16.5	First
2016	10	2016-10	LINK-2843	15	First
2016	10	2016-10	LINK-2804	7	First
2016	10	2016-10	LINK-2910	5	First
2016	10	2016-10	LINK-2862	4	First
2016	10	2016-10	LINK-2866	12.33	First
2016	10	2016-10	LINK-2904	2	First
2016	10	2016-10	LINK-2869	0.5	First
2016	10	2016-10	LINK-2897	1	First
2016	10	2016-10	LINK-2917	3	First
2016	11	2016-11	LINK-2957	0	First
2016	11	2016-11	LINK-2879	10	First
2016	11	2016-11	LINK-2851	1.5	First
2016	11	2016-11	LINK-2911	5	First
2016	11	2016-11	LINK-2954	2	First
2016	11	2016-11	LINK-2995	8.5	First
2016	11	2016-11	LINK-2992	7.02	First
2016	11	2016-11	LINK-2941	2.25	First
2016	11	2016-11	LINK-2946	9.25	First
2016	11	2016-11	LINK-2960	2	First
2016	12	2016-12	LINK-2871	5.25	First
2016	12	2016-12	LINK-3011	5.5	First
2016	12	2016-12	LINK-3022	11.83	First
2016	12	2016-12	LINK-3043	21.2	First
2016	12	2016-12	LINK-2996	8.25	First
2016	12	2016-12	LINK-3019	1.75	First
2016	12	2016-12	LINK-3028	2.25	First
2017	1	2017-1	LINK-3010	13.25	First
2017	1	2017-1	LINK-3076	1.75	First
2017	1	2017-1	LINK-3087	10.75	First
2017	1	2017-1	LINK-3090	0	First
2017	1	2017-1	LINK-3053	0	First
2017	1	2017-1	LINK-3093	2.5	First
2017	1	2017-1	LINK-3097	0	First
2017	1	2017-1	LINK-3108	1	First
2017	1	2017-1	LINK-3110	6.25	First
2017	2	2017-2	LINK-3179	0.5	First
2017	2	2017-2	LINK-3078	8	First
2017	2	2017-2	LINK-3079	6.3	First
2017	2	2017-2	LINK-3124	6.75	First
2017	2	2017-2	LINK-3154	0.5	First
2017	2	2017-2	LINK-3156	4	First
2017	2	2017-2	LINK-3161	1.5	First
2017	2	2017-2	LINK-3197	3	First
2017	2	2017-2	LINK-3192	1	First
2017	2	2017-2	LINK-3123	4	First
2017	2	2017-2	LINK-3194	0.5	First
2017	3	2017-3	LINK-3200	0.5	First
2017	3	2017-3	LINK-3240	1.25	First
2017	3	2017-3	LINK-3246	0.75	First
2017	3	2017-3	LINK-3524	1	First
2017	3	2017-3	LINK-3542	0	First
2017	3	2017-3	LINK-3559	1.23	First
2017	3	2017-3	LINK-3568	1.33	First
2017	3	2017-3	LINK-3039	26.75	First
2017	3	2017-3	LINK-3182	49.92	First
2017	3	2017-3	LINK-3177	8.25	First
2017	3	2017-3	LINK-3193	1.75	First
2017	3	2017-3	LINK-3245	11	First
2017	3	2017-3	LINK-3133	3	First
2017	3	2017-3	LINK-3215	2.5	First
2017	3	2017-3	LINK-3216	0	First
2017	3	2017-3	LINK-3254	9.5	First
2017	3	2017-3	LINK-3255	1	First
2017	3	2017-3	LINK-3259	0.5	First
2017	3	2017-3	LINK-3263	0.5	First
2017	4	2017-4	LINK-3229	2	First
2017	4	2017-4	LINK-3270	9	First
2017	4	2017-4	LINK-3275	5	First
2017	4	2017-4	LINK-3293	4	First
2017	4	2017-4	LINK-3309	6.5	First
2017	4	2017-4	LINK-3321	5.25	First
2017	4	2017-4	LINK-3318	3.5	First
2017	4	2017-4	LINK-3281	0.5	First
2017	4	2017-4	LINK-3300	0.75	First
2017	4	2017-4	LINK-3230	6	First
2017	4	2017-4	LINK-3269	0.5	First
2017	4	2017-4	LINK-3302	0.5	First
2017	4	2017-4	LINK-3319	0.5	First
2017	5	2017-5	LINK-3334	7	First
2017	5	2017-5	LINK-3329	14.25	First
2017	5	2017-5	LINK-3330	23	First
2017	5	2017-5	LINK-3353	1.25	First
2017	5	2017-5	LINK-3336	0.25	First
2017	5	2017-5	LINK-3386	0.25	First
2017	5	2017-5	LINK-3387	0.25	First
2017	5	2017-5	LINK-3338	0.25	First
2017	5	2017-5	LINK-3369	0.5	First
2017	5	2017-5	LINK-3373	0.5	First
2017	5	2017-5	LINK-3342	0	First
2017	6	2017-6	LINK-3457	0	First
2017	6	2017-6	LINK-3388	9.75	First
2017	6	2017-6	LINK-3390	4	First
2017	6	2017-6	LINK-3404	7.5	First
2017	6	2017-6	LINK-3419	4.25	First
2017	6	2017-6	LINK-3219	2	First
2017	6	2017-6	LINK-3400	0.5	First
2017	6	2017-6	LINK-3407	0	First
2017	6	2017-6	LINK-3414	2	First
2017	6	2017-6	LINK-3425	1.5	First
2017	6	2017-6	LINK-3436	1	First
2017	6	2017-6	LINK-3444	2	First
2017	7	2017-7	LINK-2951	14	First
2017	7	2017-7	LINK-3164	7.5	First
2017	7	2017-7	LINK-3382	9.5	First
2017	7	2017-7	LINK-3358	7.5	First
2017	7	2017-7	LINK-3473	2	First
2017	7	2017-7	LINK-3445	18.5	First
2017	7	2017-7	LINK-3495	5	First
2017	7	2017-7	LINK-3450	0	First
2017	7	2017-7	LINK-3478	2	First
2017	7	2017-7	LINK-3484	1.5	First
2017	7	2017-7	LINK-3493	1	First
2017	8	2017-8	LINK-3536	4.25	First
2017	8	2017-8	LINK-3534	3	First
2017	8	2017-8	LINK-3554	2	First
2017	8	2017-8	LINK-3604	1.25	First
2017	8	2017-8	LINK-3613	1	First
2017	8	2017-8	LINK-3249	0.5	First
2017	8	2017-8	LINK-3547	2	First
2017	8	2017-8	LINK-3588	0	First
2017	8	2017-8	LINK-3625	0.75	First
2017	9	2017-9	LINK-3627	1.75	First
2017	9	2017-9	LINK-3629	1.25	First
2017	9	2017-9	LINK-3630	1	First
2017	9	2017-9	LINK-3633	0.5	First
2017	9	2017-9	LINK-3609	13.25	First
2017	9	2017-9	LINK-3682	1	First
2017	9	2017-9	LINK-3636	0.5	First
2017	9	2017-9	LINK-3670	0.5	First
2017	9	2017-9	LINK-3658	0.25	First
2017	9	2017-9	LINK-3642	6	First
2017	9	2017-9	LINK-3657	5	First
2017	10	2017-10	LINK-3383	11	First
2017	10	2017-10	LINK-3451	22	First
2017	10	2017-10	LINK-3768	0.75	First
2017	10	2017-10	LINK-3764	6	First
2017	10	2017-10	LINK-3782	1.75	First
2017	10	2017-10	LINK-3770	0.5	First
2017	10	2017-10	LINK-3717	1	First
2017	10	2017-10	LINK-3748	2.75	First
2017	11	2017-11	LINK-3648	8.5	First
2017	11	2017-11	LINK-3790	10.25	First
2017	11	2017-11	LINK-3875	4.25	First
2017	11	2017-11	LINK-3830	4.5	First
2017	11	2017-11	LINK-3834	9.5	First
2017	11	2017-11	LINK-3901	1	First
2017	11	2017-11	LINK-3908	4	First
2017	11	2017-11	LINK-3805	0	First
2017	11	2017-11	LINK-3838	0.5	First
2017	11	2017-11	LINK-3859	0.5	First
2017	11	2017-11	LINK-3867	0.75	First
2017	11	2017-11	LINK-3874	1	First
2017	11	2017-11	LINK-3896	1.5	First
2017	11	2017-11	LINK-3903	0.5	First
2017	11	2017-11	LINK-3904	0.75	First
2017	12	2017-12	LINK-3949	0.75	First
2017	12	2017-12	LINK-3948	24.5	First
2017	12	2017-12	LINK-3946	3	First
2017	12	2017-12	LINK-3815	5	First
2017	12	2017-12	LINK-3931	3.75	First
2017	12	2017-12	LINK-3958	3	First
2017	12	2017-12	LINK-3972	1.25	First
