# Supplementary material for: The research data management platform (RDMP): A novel, process driven, open-source tool for the management of longitudinal cohorts of clinical data
Source: Gigascience. 2018 May 22;7(7):giy060. doi: 10.1093/gigascience/giy060 (PMC6041881; doi:10.1093/gigascience/giy060)
Supplement: Supplemental material [file giy060_supplemental_files.zip › Raw Results/RawHoursPerReleaseForSummaryRefresh.xls]

## Sheet: out_multiRowsPerMonth_v5_Routin
Year	Month	Year-Month	JIRA issue key	Number of hours worked	Type of run
2013	5	2013-5	LINK-252	0	Refresh
2013	7	2013-7	LINK-233	1.5	Refresh
2013	7	2013-7	LINK-268	5.5	Refresh
2013	7	2013-7	LINK-204	0.5	Refresh
2013	8	2013-8	LINK-234	1	Refresh
2013	8	2013-8	LINK-265	0	Refresh
2013	9	2013-9	LINK-322	0.5	Refresh
2013	9	2013-9	LINK-365	6.8	Refresh
2013	9	2013-9	LINK-284	1.5	Refresh
2013	9	2013-9	LINK-243	1.25	Refresh
2013	10	2013-10	LINK-459	2.12	Refresh
2013	10	2013-10	LINK-310	3	Refresh
2013	10	2013-10	LINK-384	0	Refresh
2013	10	2013-10	LINK-385	10.15	Refresh
2013	10	2013-10	LINK-377	0	Refresh
2013	10	2013-10	LINK-382	0	Refresh
2013	10	2013-10	LINK-383	3.5	Refresh
2013	10	2013-10	LINK-433	0.1	Refresh
2013	10	2013-10	LINK-323	5.8	Refresh
2013	10	2013-10	LINK-419	7.14	Refresh
2013	10	2013-10	LINK-379	4.57	Refresh
2013	10	2013-10	LINK-421	1	Refresh
2013	10	2013-10	LINK-422	0.5	Refresh
2013	10	2013-10	LINK-490	0.3	Refresh
2013	11	2013-11	LINK-557	2.25	Refresh
2013	11	2013-11	LINK-529	1.75	Refresh
2013	11	2013-11	LINK-520	0	Refresh
2013	11	2013-11	LINK-474	1	Refresh
2013	11	2013-11	LINK-519	1	Refresh
2013	11	2013-11	LINK-526	0	Refresh
2013	11	2013-11	LINK-533	0.5	Refresh
2013	11	2013-11	LINK-534	0.5	Refresh
2013	11	2013-11	LINK-535	0	Refresh
2013	11	2013-11	LINK-569	1	Refresh
2013	11	2013-11	LINK-465	7.43	Refresh
2013	11	2013-11	LINK-463	0.6	Refresh
2013	11	2013-11	LINK-558	3.07	Refresh
2013	11	2013-11	LINK-564	5.65	Refresh
2013	11	2013-11	LINK-487	3	Refresh
2013	12	2013-12	LINK-582	0.25	Refresh
2013	12	2013-12	LINK-585	5.75	Refresh
2013	12	2013-12	LINK-592	0.25	Refresh
2013	12	2013-12	LINK-603	1	Refresh
2013	12	2013-12	LINK-587	1.62	Refresh
2013	12	2013-12	LINK-559	0.75	Refresh
2013	12	2013-12	LINK-572	2.5	Refresh
2013	12	2013-12	LINK-601	0.12	Refresh
2014	1	2014-1	LINK-1030	0.5	Refresh
2014	1	2014-1	LINK-612	0.5	Refresh
2014	1	2014-1	LINK-641	2	Refresh
2014	1	2014-1	LINK-615	0.5	Refresh
2014	1	2014-1	LINK-586	4.5	Refresh
2014	1	2014-1	LINK-614	0	Refresh
2014	1	2014-1	LINK-652	0.75	Refresh
2014	1	2014-1	LINK-643	0.75	Refresh
2014	1	2014-1	LINK-644	0.75	Refresh
2014	1	2014-1	LINK-638	0.27	Refresh
2014	2	2014-2	LINK-688	1.25	Refresh
2014	2	2014-2	LINK-665	0	Refresh
2014	2	2014-2	LINK-658	0.5	Refresh
2014	2	2014-2	LINK-712	1.25	Refresh
2014	2	2014-2	LINK-724	0.25	Refresh
2014	2	2014-2	LINK-725	0.25	Refresh
2014	2	2014-2	LINK-726	0.5	Refresh
2014	2	2014-2	LINK-672	2.58	Refresh
2014	2	2014-2	LINK-687	0.25	Refresh
2014	2	2014-2	LINK-675	0.25	Refresh
2014	2	2014-2	LINK-720	1	Refresh
2014	2	2014-2	LINK-719	4.25	Refresh
2014	2	2014-2	LINK-663	1.75	Refresh
2014	2	2014-2	LINK-683	4.1	Refresh
2014	2	2014-2	LINK-671	9	Refresh
2014	2	2014-2	LINK-707	0	Refresh
2014	2	2014-2	LINK-669	3.17	Refresh
2014	2	2014-2	LINK-670	0.5	Refresh
2014	2	2014-2	LINK-656	1.07	Refresh
2014	2	2014-2	LINK-691	1.58	Refresh
2014	2	2014-2	LINK-699	1.5	Refresh
2014	3	2014-3	LINK-770	0.73	Refresh
2014	3	2014-3	LINK-801	0.5	Refresh
2014	3	2014-3	LINK-738	1	Refresh
2014	3	2014-3	LINK-739	0	Refresh
2014	3	2014-3	LINK-740	0	Refresh
2014	3	2014-3	LINK-741	0	Refresh
2014	3	2014-3	LINK-763	0.25	Refresh
2014	3	2014-3	LINK-765	0.25	Refresh
2014	3	2014-3	LINK-766	0.25	Refresh
2014	3	2014-3	LINK-792	3.25	Refresh
2014	3	2014-3	LINK-793	0	Refresh
2014	3	2014-3	LINK-794	0	Refresh
2014	3	2014-3	LINK-795	0	Refresh
2014	3	2014-3	LINK-1027	0.5	Refresh
2014	3	2014-3	LINK-1028	0	Refresh
2014	3	2014-3	LINK-1037	0.25	Refresh
2014	3	2014-3	LINK-1041	0.33	Refresh
2014	3	2014-3	LINK-759	0.25	Refresh
2014	3	2014-3	LINK-774	2.28	Refresh
2014	3	2014-3	LINK-755	2	Refresh
2014	3	2014-3	LINK-799	2.5	Refresh
2014	3	2014-3	LINK-734	1.25	Refresh
2014	4	2014-4	LINK-812	1	Refresh
2014	4	2014-4	LINK-849	0.5	Refresh
2014	4	2014-4	LINK-864	0.25	Refresh
2014	4	2014-4	LINK-865	0.25	Refresh
2014	4	2014-4	LINK-808	0	Refresh
2014	4	2014-4	LINK-917	0.75	Refresh
2014	4	2014-4	LINK-731	10.5	Refresh
2014	4	2014-4	LINK-732	0.75	Refresh
2014	4	2014-4	LINK-464	5	Refresh
2014	4	2014-4	LINK-932	0.25	Refresh
2014	4	2014-4	LINK-931	0.25	Refresh
2014	4	2014-4	LINK-861	0.38	Refresh
2014	4	2014-4	LINK-923	0.5	Refresh
2014	4	2014-4	LINK-809	1	Refresh
2014	4	2014-4	LINK-926	0.25	Refresh
2014	4	2014-4	LINK-927	0.5	Refresh
2014	4	2014-4	LINK-842	0.67	Refresh
2014	4	2014-4	LINK-815	1	Refresh
2014	4	2014-4	LINK-832	4.75	Refresh
2014	4	2014-4	LINK-848	2.5	Refresh
2014	5	2014-5	LINK-985	0.5	Refresh
2014	5	2014-5	LINK-1040	0.25	Refresh
2014	5	2014-5	LINK-800	8.13	Refresh
2014	5	2014-5	LINK-1023	4	Refresh
2014	5	2014-5	LINK-1051	3.25	Refresh
2014	5	2014-5	LINK-1054	0.25	Refresh
2014	5	2014-5	LINK-1055	0.25	Refresh
2014	5	2014-5	LINK-988	3.75	Refresh
2014	5	2014-5	LINK-1035	0.52	Refresh
2014	5	2014-5	LINK-1052	4.75	Refresh
2014	5	2014-5	LINK-914	6.5	Refresh
2014	6	2014-6	LINK-1057	0.25	Refresh
2014	6	2014-6	LINK-1069	0.25	Refresh
2014	6	2014-6	LINK-1060	0.67	Refresh
2014	6	2014-6	LINK-1087	0.33	Refresh
2014	6	2014-6	LINK-1088	0.25	Refresh
2014	6	2014-6	LINK-1096	0	Refresh
2014	6	2014-6	LINK-1099	0.25	Refresh
2014	6	2014-6	LINK-1100	0.25	Refresh
2014	6	2014-6	LINK-1056	7.73	Refresh
2014	6	2014-6	LINK-1070	9.5	Refresh
2014	6	2014-6	LINK-924	2	Refresh
2014	6	2014-6	LINK-1067	0.75	Refresh
2014	6	2014-6	LINK-1059	0.5	Refresh
2014	6	2014-6	LINK-1129	5.47	Refresh
2014	7	2014-7	LINK-1160	0.17	Refresh
2014	7	2014-7	LINK-1131	0.25	Refresh
2014	7	2014-7	LINK-1149	0.75	Refresh
2014	7	2014-7	LINK-1154	0.25	Refresh
2014	7	2014-7	LINK-1162	0.33	Refresh
2014	7	2014-7	LINK-1165	0.28	Refresh
2014	7	2014-7	LINK-1136	2.75	Refresh
2014	7	2014-7	LINK-1157	3.5	Refresh
2014	7	2014-7	LINK-1158	0.75	Refresh
2014	7	2014-7	LINK-1159	0.5	Refresh
2014	8	2014-8	LINK-1169	0.25	Refresh
2014	8	2014-8	LINK-1189	0.5	Refresh
2014	8	2014-8	LINK-1210	0.5	Refresh
2014	8	2014-8	LINK-1194	0.5	Refresh
2014	8	2014-8	LINK-1177	3	Refresh
2014	8	2014-8	LINK-1191	2	Refresh
2014	9	2014-9	LINK-1216	3.75	Refresh
2014	9	2014-9	LINK-1228	0.25	Refresh
2014	9	2014-9	LINK-1229	0.25	Refresh
2014	9	2014-9	LINK-1238	0.25	Refresh
2014	9	2014-9	LINK-1246	0.25	Refresh
2014	9	2014-9	LINK-1256	0.5	Refresh
2014	9	2014-9	LINK-1250	0	Refresh
2014	9	2014-9	LINK-1231	1.42	Refresh
2014	9	2014-9	LINK-1245	1	Refresh
2014	9	2014-9	LINK-1224	7	Refresh
2014	9	2014-9	LINK-1227	1	Refresh
2014	10	2014-10	LINK-1288	0.25	Refresh
2014	10	2014-10	LINK-1291	0.25	Refresh
2014	10	2014-10	LINK-1287	0.25	Refresh
2014	10	2014-10	LINK-1290	0.25	Refresh
2014	10	2014-10	LINK-1339	0.5	Refresh
2014	10	2014-10	LINK-1340	0.25	Refresh
2014	10	2014-10	LINK-1341	0.5	Refresh
2014	10	2014-10	LINK-1327	6.5	Refresh
2014	10	2014-10	LINK-1312	2.18	Refresh
2014	10	2014-10	LINK-1292	6	Refresh
2014	10	2014-10	LINK-1314	0	Refresh
2014	10	2014-10	LINK-1323	0.75	Refresh
2014	10	2014-10	LINK-1283	1.5	Refresh
2014	10	2014-10	LINK-1304	2.33	Refresh
2014	11	2014-11	LINK-1353	2	Refresh
2014	11	2014-11	LINK-1354	0	Refresh
2014	11	2014-11	LINK-1355	0	Refresh
2014	11	2014-11	LINK-1438	2	Refresh
2014	11	2014-11	LINK-1439	0.25	Refresh
2014	11	2014-11	LINK-1440	0.25	Refresh
2014	11	2014-11	LINK-1380	1.18	Refresh
2014	11	2014-11	LINK-1453	1.25	Refresh
2014	11	2014-11	LINK-1356	25.5	Refresh
2014	11	2014-11	LINK-1374	3.5	Refresh
2014	11	2014-11	LINK-1322	1.5	Refresh
2014	11	2014-11	LINK-1368	0.75	Refresh
2014	11	2014-11	LINK-1389	0	Refresh
2014	12	2014-12	LINK-1493	1	Refresh
2014	12	2014-12	LINK-1502	1	Refresh
2014	12	2014-12	LINK-1503	0.5	Refresh
2014	12	2014-12	LINK-1473	0.5	Refresh
2014	12	2014-12	LINK-1474	0.5	Refresh
2014	12	2014-12	LINK-1472	1.55	Refresh
2014	12	2014-12	LINK-1456	6.18	Refresh
2014	12	2014-12	LINK-1475	1.5	Refresh
2014	12	2014-12	LINK-1305	1	Refresh
2015	1	2015-1	LINK-1509	0.75	Refresh
2015	1	2015-1	LINK-1514	0.5	Refresh
2015	1	2015-1	LINK-1515	0.5	Refresh
2015	1	2015-1	LINK-1580	1	Refresh
2015	1	2015-1	LINK-1581	1	Refresh
2015	1	2015-1	LINK-1491	4	Refresh
2015	1	2015-1	LINK-1546	0.33	Refresh
2015	1	2015-1	LINK-1516	1.33	Refresh
2015	1	2015-1	LINK-1547	2.25	Refresh
2015	1	2015-1	LINK-1565	2.75	Refresh
2015	1	2015-1	LINK-1534	0	Refresh
2015	1	2015-1	LINK-1535	5	Refresh
2015	2	2015-2	LINK-1609	0.75	Refresh
2015	2	2015-2	LINK-1610	0.75	Refresh
2015	2	2015-2	LINK-1611	0.75	Refresh
2015	2	2015-2	LINK-1613	0.75	Refresh
2015	2	2015-2	LINK-1614	0.75	Refresh
2015	2	2015-2	LINK-1621	0.75	Refresh
2015	2	2015-2	LINK-1604	0.5	Refresh
2015	2	2015-2	LINK-1615	1.5	Refresh
2015	2	2015-2	LINK-1622	3.5	Refresh
2015	3	2015-3	LINK-1635	3.92	Refresh
2015	3	2015-3	LINK-1684	1	Refresh
2015	3	2015-3	LINK-1639	4.25	Refresh
2015	3	2015-3	LINK-1634	10	Refresh
2015	3	2015-3	LINK-1659	0.5	Refresh
2015	3	2015-3	LINK-1660	1	Refresh
2015	3	2015-3	LINK-1654	3.75	Refresh
2015	3	2015-3	LINK-1661	0.75	Refresh
2015	3	2015-3	LINK-1674	10.25	Refresh
2015	3	2015-3	LINK-1697	2.75	Refresh
2015	3	2015-3	LINK-1653	0.67	Refresh
2015	3	2015-3	LINK-1711	1	Refresh
2015	3	2015-3	LINK-1686	4.75	Refresh
2015	3	2015-3	LINK-1652	1	Refresh
2015	3	2015-3	LINK-1649	5	Refresh
2015	3	2015-3	LINK-1683	0.58	Refresh
2015	3	2015-3	LINK-1677	0.25	Refresh
2015	3	2015-3	LINK-1692	2	Refresh
2015	3	2015-3	LINK-1699	0.5	Refresh
2015	4	2015-4	LINK-1773	0.25	Refresh
2015	4	2015-4	LINK-1709	0.5	Refresh
2015	4	2015-4	LINK-1761	0.75	Refresh
2015	4	2015-4	LINK-1667	0.25	Refresh
2015	4	2015-4	LINK-1668	0.25	Refresh
2015	4	2015-4	LINK-1712	0	Refresh
2015	4	2015-4	LINK-1754	6.25	Refresh
2015	4	2015-4	LINK-1666	0.5	Refresh
2015	4	2015-4	LINK-1599	5	Refresh
2015	4	2015-4	LINK-1723	0.5	Refresh
2015	4	2015-4	LINK-1733	3.25	Refresh
2015	4	2015-4	LINK-1753	2.25	Refresh
2015	4	2015-4	LINK-1710	4	Refresh
2015	4	2015-4	LINK-1766	1.5	Refresh
2015	4	2015-4	LINK-1721	1.5	Refresh
2015	4	2015-4	LINK-1722	1.25	Refresh
2015	4	2015-4	LINK-1724	0	Refresh
2015	5	2015-5	LINK-1786	0.5	Refresh
2015	5	2015-5	LINK-1787	4	Refresh
2015	5	2015-5	LINK-1838	5	Refresh
2015	5	2015-5	LINK-1751	0.5	Refresh
2015	5	2015-5	LINK-1749	0.5	Refresh
2015	5	2015-5	LINK-1853	4	Refresh
2015	5	2015-5	LINK-1862	5.92	Refresh
2015	5	2015-5	LINK-1830	2.17	Refresh
2015	5	2015-5	LINK-1750	0.5	Refresh
2015	5	2015-5	LINK-1349	12.93	Refresh
2015	5	2015-5	LINK-1796	1.75	Refresh
2015	5	2015-5	LINK-1839	3.75	Refresh
2015	5	2015-5	LINK-1848	0.25	Refresh
2015	5	2015-5	LINK-1849	0.5	Refresh
2015	5	2015-5	LINK-1536	1.25	Refresh
2015	5	2015-5	LINK-1537	1.25	Refresh
2015	5	2015-5	LINK-1840	1.5	Refresh
2015	5	2015-5	LINK-1818	1	Refresh
2015	6	2015-6	LINK-1888	0.25	Refresh
2015	6	2015-6	LINK-1815	0.75	Refresh
2015	6	2015-6	LINK-1813	0.75	Refresh
2015	6	2015-6	LINK-1812	1	Refresh
2015	6	2015-6	LINK-1863	1.5	Refresh
2015	6	2015-6	LINK-1734	16.5	Refresh
2015	6	2015-6	LINK-1886	1.5	Refresh
2015	6	2015-6	LINK-1877	0.25	Refresh
2015	6	2015-6	LINK-1876	0.75	Refresh
2015	6	2015-6	LINK-1850	1.5	Refresh
2015	6	2015-6	LINK-1875	1.75	Refresh
2015	7	2015-7	LINK-1926	0.25	Refresh
2015	7	2015-7	LINK-1946	0.25	Refresh
2015	7	2015-7	LINK-1985	0.25	Refresh
2015	7	2015-7	LINK-1879	0.25	Refresh
2015	7	2015-7	LINK-1814	0.25	Refresh
2015	7	2015-7	LINK-1951	0	Refresh
2015	7	2015-7	LINK-1878	0.25	Refresh
2015	7	2015-7	LINK-1579	3.25	Refresh
2015	7	2015-7	LINK-1936	3	Refresh
2015	7	2015-7	LINK-1915	9	Refresh
2015	7	2015-7	LINK-2445	2.25	Refresh
2015	7	2015-7	LINK-1998	13.02	Refresh
2015	7	2015-7	LINK-1538	0.75	Refresh
2015	7	2015-7	LINK-1539	1.25	Refresh
2015	8	2015-8	LINK-2025	0.5	Refresh
2015	8	2015-8	LINK-2048	0.5	Refresh
2015	8	2015-8	LINK-2060	0.5	Refresh
2015	8	2015-8	LINK-1961	0.25	Refresh
2015	8	2015-8	LINK-1962	0.25	Refresh
2015	8	2015-8	LINK-1963	0.25	Refresh
2015	8	2015-8	LINK-2047	7.83	Refresh
2015	8	2015-8	LINK-2033	0.5	Refresh
2015	8	2015-8	LINK-2045	0.5	Refresh
2015	8	2015-8	LINK-2035	0.5	Refresh
2015	8	2015-8	LINK-2015	0	Refresh
2015	8	2015-8	LINK-2029	1.5	Refresh
2015	8	2015-8	LINK-2049	6	Refresh
2015	8	2015-8	LINK-2064	0.5	Refresh
2015	8	2015-8	LINK-2034	0.5	Refresh
2015	8	2015-8	LINK-2065	0.25	Refresh
2015	9	2015-9	LINK-2085	0.5	Refresh
2015	9	2015-9	LINK-2091	0.75	Refresh
2015	9	2015-9	LINK-2162	2	Refresh
2015	9	2015-9	LINK-2171	0.75	Refresh
2015	9	2015-9	LINK-2041	0.75	Refresh
2015	9	2015-9	LINK-2042	0.5	Refresh
2015	9	2015-9	LINK-2040	0.5	Refresh
2015	9	2015-9	LINK-2103	2.25	Refresh
2015	9	2015-9	LINK-2080	2.5	Refresh
2015	9	2015-9	LINK-2089	2	Refresh
2015	9	2015-9	LINK-2098	1	Refresh
2015	9	2015-9	LINK-2082	2	Refresh
2015	9	2015-9	LINK-2084	1	Refresh
2015	9	2015-9	LINK-2090	0.5	Refresh
2015	9	2015-9	LINK-2173	0.5	Refresh
2015	9	2015-9	LINK-2176	0.25	Refresh
2015	9	2015-9	LINK-2198	0.25	Refresh
2015	9	2015-9	LINK-2308	0.25	Refresh
2015	9	2015-9	LINK-3486	1	Refresh
2015	9	2015-9	LINK-2092	5.25	Refresh
2015	9	2015-9	LINK-2075	2	Refresh
2015	9	2015-9	LINK-2096	0.25	Refresh
2015	9	2015-9	LINK-2083	6	Refresh
2015	10	2015-10	LINK-2086	0.5	Refresh
2015	10	2015-10	LINK-2088	0.5	Refresh
2015	10	2015-10	LINK-2104	6	Refresh
2015	10	2015-10	LINK-2087	0.5	Refresh
2015	10	2015-10	LINK-2081	20.75	Refresh
2015	10	2015-10	LINK-2140	6.5	Refresh
2015	10	2015-10	LINK-2175	2	Refresh
2015	10	2015-10	LINK-2121	3.25	Refresh
2015	10	2015-10	LINK-2066	7	Refresh
2015	10	2015-10	LINK-2135	1.75	Refresh
2015	10	2015-10	LINK-2139	0.5	Refresh
2015	10	2015-10	LINK-2145	0.5	Refresh
2015	10	2015-10	LINK-2146	0.25	Refresh
2015	10	2015-10	LINK-1540	1	Refresh
2015	11	2015-11	LINK-2165	4	Refresh
2015	11	2015-11	LINK-2158	5.25	Refresh
2015	11	2015-11	LINK-2172	0.75	Refresh
2015	11	2015-11	LINK-1930	10	Refresh
2015	11	2015-11	LINK-1541	2	Refresh
2015	11	2015-11	LINK-2147	0.5	Refresh
2015	11	2015-11	LINK-2164	0.75	Refresh
2015	12	2015-12	LINK-2227	0.5	Refresh
2015	12	2015-12	LINK-2257	0.5	Refresh
2015	12	2015-12	LINK-2129	0.25	Refresh
2015	12	2015-12	LINK-2127	0.25	Refresh
2015	12	2015-12	LINK-2220	4	Refresh
2015	12	2015-12	LINK-2128	0.25	Refresh
2015	12	2015-12	LINK-1348	20.5	Refresh
2015	12	2015-12	LINK-2230	3.5	Refresh
2015	12	2015-12	LINK-2210	5.75	Refresh
2015	12	2015-12	LINK-2211	1.25	Refresh
2015	12	2015-12	LINK-2216	0.5	Refresh
2016	1	2016-1	LINK-2258	0.25	Refresh
2016	1	2016-1	LINK-2259	0.25	Refresh
2016	1	2016-1	LINK-2333	0.5	Refresh
2016	1	2016-1	LINK-2334	0.5	Refresh
2016	1	2016-1	LINK-2335	0.5	Refresh
2016	1	2016-1	LINK-2271	0.5	Refresh
2016	1	2016-1	LINK-2272	0.75	Refresh
2016	1	2016-1	LINK-2297	0.75	Refresh
2016	1	2016-1	LINK-2273	0.5	Refresh
2016	1	2016-1	LINK-2225	3.25	Refresh
2016	1	2016-1	LINK-2285	3.5	Refresh
2016	1	2016-1	LINK-2247	2.25	Refresh
2016	1	2016-1	LINK-2256	0.25	Refresh
2016	1	2016-1	LINK-2298	0.25	Refresh
2016	1	2016-1	LINK-2268	5	Refresh
2016	1	2016-1	LINK-2286	17.17	Refresh
2016	1	2016-1	LINK-2253	1.5	Refresh
2016	1	2016-1	LINK-2144	1.25	Refresh
2016	1	2016-1	LINK-2156	1	Refresh
2016	1	2016-1	LINK-2122	4.25	Refresh
2016	2	2016-2	LINK-2362	0.25	Refresh
2016	2	2016-2	LINK-2393	0.25	Refresh
2016	2	2016-2	LINK-2276	0.25	Refresh
2016	2	2016-2	LINK-2275	0.25	Refresh
2016	2	2016-2	LINK-2274	0.5	Refresh
2016	2	2016-2	LINK-2350	5	Refresh
2016	2	2016-2	LINK-2355	4	Refresh
2016	2	2016-2	LINK-2373	0.5	Refresh
2016	2	2016-2	LINK-2330	0.25	Refresh
2016	2	2016-2	LINK-2336	0.25	Refresh
2016	2	2016-2	LINK-2338	0	Refresh
2016	2	2016-2	LINK-2366	0.25	Refresh
2016	2	2016-2	LINK-2367	0.25	Refresh
2016	2	2016-2	LINK-2381	0.25	Refresh
2016	2	2016-2	LINK-2387	0.25	Refresh
2016	2	2016-2	LINK-3583	0.5	Refresh
2016	2	2016-2	LINK-2342	5.25	Refresh
2016	2	2016-2	LINK-2337	4	Refresh
2016	2	2016-2	LINK-2376	5	Refresh
2016	2	2016-2	LINK-2382	2.5	Refresh
2016	2	2016-2	LINK-2361	5.02	Refresh
2016	2	2016-2	LINK-2331	1	Refresh
2016	2	2016-2	LINK-2269	3.17	Refresh
2016	2	2016-2	LINK-2340	0.5	Refresh
2016	2	2016-2	LINK-2345	0.5	Refresh
2016	2	2016-2	LINK-2385	0.25	Refresh
2016	3	2016-3	LINK-2414	0.25	Refresh
2016	3	2016-3	LINK-2427	0.5	Refresh
2016	3	2016-3	LINK-2455	0.5	Refresh
2016	3	2016-3	LINK-2475	0.25	Refresh
2016	3	2016-3	LINK-2477	0.25	Refresh
2016	3	2016-3	LINK-1856	4	Refresh
2016	3	2016-3	LINK-2358	0.5	Refresh
2016	3	2016-3	LINK-2359	0.25	Refresh
2016	3	2016-3	LINK-2360	0.25	Refresh
2016	3	2016-3	LINK-2436	0.25	Refresh
2016	3	2016-3	LINK-2457	2	Refresh
2016	3	2016-3	LINK-2425	0.5	Refresh
2016	3	2016-3	LINK-2409	5.25	Refresh
2016	3	2016-3	LINK-2408	0	Refresh
2016	3	2016-3	LINK-2413	0.5	Refresh
2016	3	2016-3	LINK-2468	1.75	Refresh
2016	3	2016-3	LINK-2446	1.75	Refresh
2016	3	2016-3	LINK-2224	1.75	Refresh
2016	3	2016-3	LINK-2417	0.75	Refresh
2016	3	2016-3	LINK-2456	0.75	Refresh
2016	3	2016-3	LINK-2412	0.25	Refresh
2016	3	2016-3	LINK-2438	0.25	Refresh
2016	3	2016-3	LINK-2410	1.25	Refresh
2016	3	2016-3	LINK-2439	1	Refresh
2016	3	2016-3	LINK-2441	1.25	Refresh
2016	3	2016-3	LINK-2431	6	Refresh
2016	3	2016-3	LINK-2447	0.5	Refresh
2016	3	2016-3	LINK-2448	0.5	Refresh
2016	3	2016-3	LINK-2466	0.25	Refresh
2016	3	2016-3	LINK-2467	1.25	Refresh
2016	3	2016-3	LINK-2424	3.25	Refresh
2016	3	2016-3	LINK-2407	0.25	Refresh
2016	3	2016-3	LINK-2434	0.25	Refresh
2016	3	2016-3	LINK-2440	0.5	Refresh
2016	3	2016-3	LINK-2449	0.25	Refresh
2016	3	2016-3	LINK-2462	0.5	Refresh
2016	4	2016-4	LINK-2435	0.25	Refresh
2016	4	2016-4	LINK-2437	0.25	Refresh
2016	4	2016-4	LINK-2517	3.5	Refresh
2016	4	2016-4	LINK-2492	0.5	Refresh
2016	4	2016-4	LINK-2535	3	Refresh
2016	4	2016-4	LINK-2496	2.75	Refresh
2016	4	2016-4	LINK-2498	0.25	Refresh
2016	4	2016-4	LINK-2538	2	Refresh
2016	4	2016-4	LINK-2518	2	Refresh
2016	4	2016-4	LINK-2494	3.25	Refresh
2016	4	2016-4	LINK-2515	1.25	Refresh
2016	4	2016-4	LINK-2353	0.5	Refresh
2016	4	2016-4	LINK-2354	0.75	Refresh
2016	5	2016-5	LINK-2558	0.5	Refresh
2016	5	2016-5	LINK-2501	0.25	Refresh
2016	5	2016-5	LINK-2505	0.25	Refresh
2016	5	2016-5	LINK-2506	0.25	Refresh
2016	5	2016-5	LINK-2580	4	Refresh
2016	5	2016-5	LINK-2585	4	Refresh
2016	5	2016-5	LINK-2542	2	Refresh
2016	5	2016-5	LINK-2560	14.25	Refresh
2016	5	2016-5	LINK-2545	0.5	Refresh
2016	5	2016-5	LINK-2546	0.25	Refresh
2016	5	2016-5	LINK-2565	0.5	Refresh
2016	5	2016-5	LINK-2541	6.75	Refresh
2016	5	2016-5	LINK-2581	1	Refresh
2016	5	2016-5	LINK-2550	1.5	Refresh
2016	5	2016-5	LINK-2530	5.25	Refresh
2016	5	2016-5	LINK-2543	4.5	Refresh
2016	5	2016-5	LINK-2556	3.75	Refresh
2016	5	2016-5	LINK-2531	6.5	Refresh
2016	5	2016-5	LINK-2572	1.75	Refresh
2016	5	2016-5	LINK-2548	3.75	Refresh
2016	5	2016-5	LINK-2587	0.25	Refresh
2016	5	2016-5	LINK-2547	3.25	Refresh
2016	6	2016-6	LINK-2577	0.75	Refresh
2016	6	2016-6	LINK-2578	0.75	Refresh
2016	6	2016-6	LINK-2621	6.75	Refresh
2016	6	2016-6	LINK-2579	0.5	Refresh
2016	6	2016-6	LINK-2622	0.25	Refresh
2016	6	2016-6	LINK-2623	0.25	Refresh
2016	6	2016-6	LINK-2632	0.25	Refresh
2016	6	2016-6	LINK-2636	0.5	Refresh
2016	6	2016-6	LINK-2664	0.25	Refresh
2016	6	2016-6	LINK-2666	0.5	Refresh
2016	6	2016-6	LINK-2714	0	Refresh
2016	6	2016-6	LINK-2656	10.48	Refresh
2016	6	2016-6	LINK-2651	0	Refresh
2016	6	2016-6	LINK-2600	7	Refresh
2016	6	2016-6	LINK-2638	1.5	Refresh
2016	6	2016-6	LINK-2650	0.5	Refresh
2016	7	2016-7	LINK-2640	0.75	Refresh
2016	7	2016-7	LINK-2639	0.75	Refresh
2016	7	2016-7	LINK-2641	0.75	Refresh
2016	7	2016-7	LINK-2682	18.25	Refresh
2016	7	2016-7	LINK-2695	0	Refresh
2016	7	2016-7	LINK-2699	1.5	Refresh
2016	7	2016-7	LINK-2705	0.75	Refresh
2016	7	2016-7	LINK-2676	0.5	Refresh
2016	7	2016-7	LINK-2698	0.5	Refresh
2016	7	2016-7	LINK-2683	2.5	Refresh
2016	7	2016-7	LINK-2654	0.25	Refresh
2016	7	2016-7	LINK-2528	0.5	Refresh
2016	7	2016-7	LINK-2529	0.5	Refresh
2016	8	2016-8	LINK-2710	0.25	Refresh
2016	8	2016-8	LINK-2711	0.25	Refresh
2016	8	2016-8	LINK-2712	0.25	Refresh
2016	8	2016-8	LINK-2733	0.25	Refresh
2016	8	2016-8	LINK-2745	1	Refresh
2016	8	2016-8	LINK-2757	0.75	Refresh
2016	8	2016-8	LINK-2736	0.25	Refresh
2016	8	2016-8	LINK-2771	3.75	Refresh
2016	8	2016-8	LINK-2743	3.75	Refresh
2016	8	2016-8	LINK-2658	0.5	Refresh
2016	8	2016-8	LINK-2659	3	Refresh
2016	8	2016-8	LINK-2766	0.25	Refresh
2016	8	2016-8	LINK-2785	1.5	Refresh
2016	8	2016-8	LINK-2777	1	Refresh
2016	8	2016-8	LINK-2772	1	Refresh
2016	9	2016-9	LINK-2762	0.5	Refresh
2016	9	2016-9	LINK-2763	0	Refresh
2016	9	2016-9	LINK-2761	0.25	Refresh
2016	9	2016-9	LINK-2781	8	Refresh
2016	9	2016-9	LINK-2806	0.25	Refresh
2016	9	2016-9	LINK-2820	0.25	Refresh
2016	9	2016-9	LINK-3513	1	Refresh
2016	9	2016-9	LINK-2810	3.25	Refresh
2016	9	2016-9	LINK-2816	3.25	Refresh
2016	9	2016-9	LINK-2822	0.5	Refresh
2016	9	2016-9	LINK-2837	0.25	Refresh
2016	9	2016-9	LINK-2853	0.25	Refresh
2016	9	2016-9	LINK-2838	1	Refresh
2016	9	2016-9	LINK-2857	4.58	Refresh
2016	10	2016-10	LINK-2840	0	Refresh
2016	10	2016-10	LINK-2841	0	Refresh
2016	10	2016-10	LINK-2839	0	Refresh
2016	10	2016-10	LINK-2873	0.25	Refresh
2016	10	2016-10	LINK-2877	0.25	Refresh
2016	10	2016-10	LINK-2888	0.5	Refresh
2016	10	2016-10	LINK-2889	0	Refresh
2016	10	2016-10	LINK-2918	2.75	Refresh
2016	10	2016-10	LINK-2878	2	Refresh
2016	10	2016-10	LINK-2908	0.75	Refresh
2016	10	2016-10	LINK-2920	0	Refresh
2016	10	2016-10	LINK-2868	0.5	Refresh
2016	10	2016-10	LINK-2811	1	Refresh
2016	10	2016-10	LINK-2880	0.5	Refresh
2016	10	2016-10	LINK-2881	1	Refresh
2016	10	2016-10	LINK-2899	0	Refresh
2016	10	2016-10	LINK-2905	3.28	Refresh
2016	10	2016-10	LINK-2923	0	Refresh
2016	11	2016-11	LINK-2950	1	Refresh
2016	11	2016-11	LINK-2934	0.5	Refresh
2016	11	2016-11	LINK-2929	0	Refresh
2016	11	2016-11	LINK-2965	0	Refresh
2016	11	2016-11	LINK-2983	0	Refresh
2016	11	2016-11	LINK-2919	8.5	Refresh
2016	11	2016-11	LINK-2947	10.75	Refresh
2016	11	2016-11	LINK-2909	12.25	Refresh
2016	11	2016-11	LINK-2985	3.25	Refresh
2016	11	2016-11	LINK-2994	0.5	Refresh
2016	11	2016-11	LINK-2890	0.75	Refresh
2016	11	2016-11	LINK-2891	2.25	Refresh
2016	11	2016-11	LINK-2927	0	Refresh
2016	11	2016-11	LINK-2928	0	Refresh
2016	11	2016-11	LINK-2966	0	Refresh
2016	11	2016-11	LINK-3621	1	Refresh
2016	11	2016-11	LINK-2968	0	Refresh
2016	11	2016-11	LINK-2964	0.75	Refresh
2016	12	2016-12	LINK-2981	0.25	Refresh
2016	12	2016-12	LINK-2982	0.25	Refresh
2016	12	2016-12	LINK-2998	2	Refresh
2016	12	2016-12	LINK-2956	2	Refresh
2016	12	2016-12	LINK-2984	0	Refresh
2016	12	2016-12	LINK-3001	0	Refresh
2016	12	2016-12	LINK-3040	0	Refresh
2016	12	2016-12	LINK-3044	0	Refresh
2016	12	2016-12	LINK-3036	5	Refresh
2016	12	2016-12	LINK-3002	3.5	Refresh
2016	12	2016-12	LINK-2989	0.25	Refresh
2016	12	2016-12	LINK-3000	0.25	Refresh
2016	12	2016-12	LINK-3035	0.5	Refresh
2016	12	2016-12	LINK-2997	1.25	Refresh
2017	1	2017-1	LINK-3016	0.5	Refresh
2017	1	2017-1	LINK-3014	1	Refresh
2017	1	2017-1	LINK-3015	0.5	Refresh
2017	1	2017-1	LINK-3059	0	Refresh
2017	1	2017-1	LINK-3060	0	Refresh
2017	1	2017-1	LINK-3061	0	Refresh
2017	1	2017-1	LINK-3105	0	Refresh
2017	1	2017-1	LINK-3033	1.25	Refresh
2017	1	2017-1	LINK-3104	1.25	Refresh
2017	1	2017-1	LINK-3047	3.25	Refresh
2017	1	2017-1	LINK-3109	1	Refresh
2017	1	2017-1	LINK-3102	0.75	Refresh
2017	1	2017-1	LINK-3103	1	Refresh
2017	1	2017-1	LINK-2993	1.75	Refresh
2017	1	2017-1	LINK-3055	0	Refresh
2017	1	2017-1	LINK-3056	0	Refresh
2017	1	2017-1	LINK-3052	0.75	Refresh
2017	1	2017-1	LINK-3067	0.5	Refresh
2017	1	2017-1	LINK-3073	0.5	Refresh
2017	1	2017-1	LINK-3077	0.5	Refresh
2017	1	2017-1	LINK-3099	0.5	Refresh
2017	1	2017-1	LINK-3100	0.25	Refresh
2017	1	2017-1	LINK-3620	0.5	Refresh
2017	1	2017-1	LINK-3058	1	Refresh
2017	1	2017-1	LINK-3048	5.75	Refresh
2017	1	2017-1	LINK-3049	6.25	Refresh
2017	1	2017-1	LINK-3054	0	Refresh
2017	1	2017-1	LINK-3070	0	Refresh
2017	1	2017-1	LINK-3096	1	Refresh
2017	2	2017-2	LINK-3063	0.25	Refresh
2017	2	2017-2	LINK-3064	0.25	Refresh
2017	2	2017-2	LINK-3062	0.25	Refresh
2017	2	2017-2	LINK-3143	2.5	Refresh
2017	2	2017-2	LINK-3155	1.75	Refresh
2017	2	2017-2	LINK-3135	0	Refresh
2017	2	2017-2	LINK-3166	0	Refresh
2017	2	2017-2	LINK-3195	0	Refresh
2017	2	2017-2	LINK-3187	5	Refresh
2017	2	2017-2	LINK-3142	1	Refresh
2017	2	2017-2	LINK-3162	1	Refresh
2017	2	2017-2	LINK-3173	1.75	Refresh
2017	2	2017-2	LINK-3034	31	Refresh
2017	2	2017-2	LINK-3031	0	Refresh
2017	2	2017-2	LINK-3196	7.25	Refresh
2017	2	2017-2	LINK-3147	2	Refresh
2017	2	2017-2	LINK-3157	2	Refresh
2017	2	2017-2	LINK-3128	0.5	Refresh
2017	2	2017-2	LINK-3129	0.5	Refresh
2017	2	2017-2	LINK-3134	0.5	Refresh
2017	2	2017-2	LINK-3139	0.5	Refresh
2017	2	2017-2	LINK-3167	0.5	Refresh
2017	2	2017-2	LINK-3165	0.5	Refresh
2017	2	2017-2	LINK-3168	7	Refresh
2017	3	2017-3	LINK-3175	0.25	Refresh
2017	3	2017-3	LINK-3176	0.25	Refresh
2017	3	2017-3	LINK-3174	0.25	Refresh
2017	3	2017-3	LINK-3238	1.75	Refresh
2017	3	2017-3	LINK-3257	2	Refresh
2017	3	2017-3	LINK-3222	0	Refresh
2017	3	2017-3	LINK-3232	0.5	Refresh
2017	3	2017-3	LINK-3258	0	Refresh
2017	3	2017-3	LINK-3260	0	Refresh
2017	3	2017-3	LINK-3261	0	Refresh
2017	3	2017-3	LINK-3256	2	Refresh
2017	3	2017-3	LINK-3136	0.5	Refresh
2017	3	2017-3	LINK-3218	1.5	Refresh
2017	3	2017-3	LINK-3234	0	Refresh
2017	3	2017-3	LINK-3224	2	Refresh
2017	3	2017-3	LINK-3233	0.5	Refresh
2017	3	2017-3	LINK-3231	2.25	Refresh
2017	3	2017-3	LINK-3205	3	Refresh
2017	3	2017-3	LINK-3241	1	Refresh
2017	3	2017-3	LINK-3242	2	Refresh
2017	3	2017-3	LINK-3217	1.5	Refresh
2017	4	2017-4	LINK-3237	1	Refresh
2017	4	2017-4	LINK-3236	0.5	Refresh
2017	4	2017-4	LINK-3235	0.5	Refresh
2017	4	2017-4	LINK-3294	0	Refresh
2017	4	2017-4	LINK-3320	0.5	Refresh
2017	4	2017-4	LINK-3282	0.75	Refresh
2017	4	2017-4	LINK-3558	0.5	Refresh
2017	4	2017-4	LINK-3266	4	Refresh
2017	4	2017-4	LINK-3295	0.75	Refresh
2017	4	2017-4	LINK-3296	0.5	Refresh
2017	4	2017-4	LINK-3301	0.25	Refresh
2017	4	2017-4	LINK-3292	0.75	Refresh
2017	5	2017-5	LINK-3298	0.5	Refresh
2017	5	2017-5	LINK-3299	0.5	Refresh
2017	5	2017-5	LINK-3297	0.5	Refresh
2017	5	2017-5	LINK-3377	0	Refresh
2017	5	2017-5	LINK-3378	0	Refresh
2017	5	2017-5	LINK-3359	1.25	Refresh
2017	5	2017-5	LINK-3348	1.5	Refresh
2017	5	2017-5	LINK-3202	0.25	Refresh
2017	5	2017-5	LINK-3262	3.75	Refresh
2017	5	2017-5	LINK-3389	2.75	Refresh
2017	5	2017-5	LINK-3347	18.2	Refresh
2017	5	2017-5	LINK-3360	1.5	Refresh
2017	5	2017-5	LINK-3361	2.5	Refresh
2017	5	2017-5	LINK-3362	1.5	Refresh
2017	5	2017-5	LINK-3363	3.17	Refresh
2017	5	2017-5	LINK-3379	2	Refresh
2017	5	2017-5	LINK-3385	1	Refresh
2017	5	2017-5	LINK-3374	1	Refresh
2017	5	2017-5	LINK-3364	1.75	Refresh
2017	5	2017-5	LINK-3365	0.5	Refresh
2017	5	2017-5	LINK-3339	1.25	Refresh
2017	6	2017-6	LINK-3367	0.5	Refresh
2017	6	2017-6	LINK-3432	0.5	Refresh
2017	6	2017-6	LINK-3368	0.5	Refresh
2017	6	2017-6	LINK-3366	0.5	Refresh
2017	6	2017-6	LINK-3433	0	Refresh
2017	6	2017-6	LINK-3394	0.25	Refresh
2017	6	2017-6	LINK-3410	0.25	Refresh
2017	6	2017-6	LINK-3426	0.5	Refresh
2017	6	2017-6	LINK-3415	4.25	Refresh
2017	6	2017-6	LINK-3446	0	Refresh
2017	6	2017-6	LINK-3456	0	Refresh
2017	6	2017-6	LINK-3443	1.75	Refresh
2017	6	2017-6	LINK-3455	0.5	Refresh
2017	6	2017-6	LINK-3607	1	Refresh
2017	6	2017-6	LINK-3614	0.5	Refresh
2017	6	2017-6	LINK-3622	1	Refresh
2017	6	2017-6	LINK-3678	0	Refresh
2017	6	2017-6	LINK-4102	0.5	Refresh
2017	6	2017-6	LINK-4126	0	Refresh
2017	6	2017-6	LINK-3465	0.5	Refresh
2017	6	2017-6	LINK-3396	0.5	Refresh
2017	6	2017-6	LINK-3429	2	Refresh
2017	6	2017-6	LINK-3427	0.5	Refresh
2017	7	2017-7	LINK-3480	0	Refresh
2017	7	2017-7	LINK-3509	0.25	Refresh
2017	7	2017-7	LINK-3431	0.25	Refresh
2017	7	2017-7	LINK-3499	3	Refresh
2017	7	2017-7	LINK-3525	1	Refresh
2017	7	2017-7	LINK-3505	1	Refresh
2017	7	2017-7	LINK-3466	0.5	Refresh
2017	7	2017-7	LINK-3468	0.5	Refresh
2017	7	2017-7	LINK-3469	0	Refresh
2017	7	2017-7	LINK-3472	0.5	Refresh
2017	7	2017-7	LINK-3501	2	Refresh
2017	7	2017-7	LINK-3503	4	Refresh
2017	7	2017-7	LINK-3512	6	Refresh
2017	7	2017-7	LINK-3517	3	Refresh
2017	7	2017-7	LINK-3384	1.75	Refresh
2017	7	2017-7	LINK-3470	1	Refresh
2017	7	2017-7	LINK-3489	1.5	Refresh
2017	7	2017-7	LINK-3496	1.25	Refresh
2017	7	2017-7	LINK-3498	0.75	Refresh
2017	7	2017-7	LINK-3474	2.75	Refresh
2017	7	2017-7	LINK-3488	0.5	Refresh
2017	7	2017-7	LINK-3504	0	Refresh
2017	7	2017-7	LINK-3497	1	Refresh
2017	7	2017-7	LINK-3481	2.5	Refresh
2017	7	2017-7	LINK-3485	1	Refresh
2017	7	2017-7	LINK-3452	2.5	Refresh
2017	8	2017-8	LINK-3487	0	Refresh
2017	8	2017-8	LINK-3508	0	Refresh
2017	8	2017-8	LINK-3618	0.5	Refresh
2017	8	2017-8	LINK-3507	0	Refresh
2017	8	2017-8	LINK-3596	0.5	Refresh
2017	8	2017-8	LINK-3523	1.5	Refresh
2017	8	2017-8	LINK-3590	0.25	Refresh
2017	8	2017-8	LINK-3521	2.75	Refresh
2017	8	2017-8	LINK-3535	0	Refresh
2017	8	2017-8	LINK-3552	0.25	Refresh
2017	8	2017-8	LINK-3572	1.25	Refresh
2017	8	2017-8	LINK-3578	0	Refresh
2017	8	2017-8	LINK-3564	0	Refresh
2017	8	2017-8	LINK-3573	0	Refresh
2017	8	2017-8	LINK-3581	0	Refresh
2017	8	2017-8	LINK-3589	0	Refresh
2017	8	2017-8	LINK-3594	0	Refresh
2017	8	2017-8	LINK-3597	0	Refresh
2017	8	2017-8	LINK-3531	1.5	Refresh
2017	8	2017-8	LINK-3592	1	Refresh
2017	8	2017-8	LINK-3557	0	Refresh
2017	8	2017-8	LINK-3549	0.25	Refresh
2017	8	2017-8	LINK-3520	3.25	Refresh
2017	8	2017-8	LINK-3556	0.25	Refresh
2017	8	2017-8	LINK-3579	0.75	Refresh
2017	8	2017-8	LINK-3539	0.75	Refresh
2017	8	2017-8	LINK-3538	1	Refresh
2017	8	2017-8	LINK-3571	0.5	Refresh
2017	9	2017-9	LINK-3619	0.5	Refresh
2017	9	2017-9	LINK-3649	0	Refresh
2017	9	2017-9	LINK-3617	0.5	Refresh
2017	9	2017-9	LINK-3632	0.5	Refresh
2017	9	2017-9	LINK-3591	2	Refresh
2017	9	2017-9	LINK-3595	0	Refresh
2017	9	2017-9	LINK-3661	6	Refresh
2017	9	2017-9	LINK-3675	3.67	Refresh
2017	9	2017-9	LINK-3685	2	Refresh
2017	9	2017-9	LINK-3686	2	Refresh
2017	9	2017-9	LINK-3688	0	Refresh
2017	9	2017-9	LINK-3691	0	Refresh
2017	9	2017-9	LINK-3692	0	Refresh
2017	9	2017-9	LINK-3696	0	Refresh
2017	9	2017-9	LINK-3593	0.5	Refresh
2017	9	2017-9	LINK-3694	2	Refresh
2017	9	2017-9	LINK-3681	4	Refresh
2017	9	2017-9	LINK-3628	0.5	Refresh
2017	9	2017-9	LINK-3639	1	Refresh
2017	9	2017-9	LINK-3674	1	Refresh
2017	9	2017-9	LINK-3695	2	Refresh
2017	9	2017-9	LINK-3650	0.5	Refresh
2017	10	2017-10	LINK-3651	0.75	Refresh
2017	10	2017-10	LINK-3652	0.5	Refresh
2017	10	2017-10	LINK-3653	0.5	Refresh
2017	10	2017-10	LINK-3634	0.75	Refresh
2017	10	2017-10	LINK-3676	4.25	Refresh
2017	10	2017-10	LINK-3761	0.25	Refresh
2017	10	2017-10	LINK-3659	0.5	Refresh
2017	10	2017-10	LINK-3783	3.75	Refresh
2017	10	2017-10	LINK-3704	3	Refresh
2017	10	2017-10	LINK-3716	0.5	Refresh
2017	10	2017-10	LINK-3727	3.75	Refresh
2017	10	2017-10	LINK-3729	1.25	Refresh
2017	10	2017-10	LINK-3776	0.5	Refresh
2017	10	2017-10	LINK-3724	0	Refresh
2017	11	2017-11	LINK-3765	0.75	Refresh
2017	11	2017-11	LINK-3767	0.5	Refresh
2017	11	2017-11	LINK-1543	9.5	Refresh
2017	11	2017-11	LINK-3822	0	Refresh
2017	11	2017-11	LINK-3824	0	Refresh
2017	11	2017-11	LINK-3825	0	Refresh
2017	11	2017-11	LINK-3836	1.5	Refresh
2017	11	2017-11	LINK-3837	0	Refresh
2017	11	2017-11	LINK-3839	1.5	Refresh
2017	11	2017-11	LINK-3840	0	Refresh
2017	11	2017-11	LINK-3841	0	Refresh
2017	11	2017-11	LINK-3843	0	Refresh
2017	11	2017-11	LINK-3844	0	Refresh
2017	11	2017-11	LINK-3845	0	Refresh
2017	11	2017-11	LINK-3846	0	Refresh
2017	11	2017-11	LINK-3847	0	Refresh
2017	11	2017-11	LINK-3848	0	Refresh
2017	11	2017-11	LINK-3849	0	Refresh
2017	11	2017-11	LINK-3850	0	Refresh
2017	11	2017-11	LINK-3851	0	Refresh
2017	11	2017-11	LINK-3852	0	Refresh
2017	11	2017-11	LINK-3853	0	Refresh
2017	11	2017-11	LINK-3854	0	Refresh
2017	11	2017-11	LINK-3855	0	Refresh
2017	11	2017-11	LINK-3871	0.75	Refresh
2017	11	2017-11	LINK-3882	0	Refresh
2017	11	2017-11	LINK-3885	0	Refresh
2017	11	2017-11	LINK-3888	0	Refresh
2017	11	2017-11	LINK-3891	0	Refresh
2017	11	2017-11	LINK-3892	0	Refresh
2017	11	2017-11	LINK-3893	0	Refresh
2017	11	2017-11	LINK-3894	0	Refresh
2017	11	2017-11	LINK-3895	0	Refresh
2017	11	2017-11	LINK-3905	0	Refresh
2017	11	2017-11	LINK-3816	0.5	Refresh
2017	11	2017-11	LINK-3817	0	Refresh
2017	11	2017-11	LINK-3860	2.75	Refresh
2017	11	2017-11	LINK-3798	22.42	Refresh
2017	11	2017-11	LINK-3795	0	Refresh
2017	11	2017-11	LINK-3794	2	Refresh
2017	11	2017-11	LINK-3876	1	Refresh
2017	11	2017-11	LINK-3877	1	Refresh
2017	11	2017-11	LINK-3863	1	Refresh
2017	11	2017-11	LINK-3881	0.5	Refresh
2017	11	2017-11	LINK-3902	0.5	Refresh
2017	11	2017-11	LINK-3862	3.5	Refresh
2017	11	2017-11	LINK-3920	3	Refresh
2017	11	2017-11	LINK-3823	0.25	Refresh
2017	11	2017-11	LINK-3861	0.25	Refresh
2017	11	2017-11	LINK-3829	0.25	Refresh
2017	11	2017-11	LINK-3868	0.25	Refresh
2017	11	2017-11	LINK-3879	0.25	Refresh
2017	11	2017-11	LINK-3880	0.25	Refresh
2017	11	2017-11	LINK-3897	0	Refresh
2017	11	2017-11	LINK-3917	0	Refresh
2017	11	2017-11	LINK-3918	0	Refresh
2017	11	2017-11	LINK-3809	0	Refresh
2017	11	2017-11	LINK-3831	0.5	Refresh
2017	12	2017-12	LINK-3973	2.25	Refresh
2017	12	2017-12	LINK-3869	0	Refresh
2017	12	2017-12	LINK-3883	0	Refresh
2017	12	2017-12	LINK-3933	0	Refresh
2017	12	2017-12	LINK-3934	0	Refresh
2017	12	2017-12	LINK-3935	0	Refresh
2017	12	2017-12	LINK-3936	0	Refresh
2017	12	2017-12	LINK-3937	0	Refresh
2017	12	2017-12	LINK-3965	0	Refresh
2017	12	2017-12	LINK-3966	0	Refresh
2017	12	2017-12	LINK-3930	1.5	Refresh
2017	12	2017-12	LINK-3962	1	Refresh
2017	12	2017-12	LINK-3772	0.5	Refresh
2017	12	2017-12	LINK-3951	0.75	Refresh
2017	12	2017-12	LINK-3953	3.25	Refresh
2017	12	2017-12	LINK-3955	6.25	Refresh
2017	12	2017-12	LINK-3959	0.5	Refresh
2017	12	2017-12	LINK-3979	3.5	Refresh
2017	12	2017-12	LINK-3773	0.25	Refresh
2017	12	2017-12	LINK-3932	0.25	Refresh
2017	12	2017-12	LINK-3954	1	Refresh
2017	12	2017-12	LINK-3938	0	Refresh
2017	12	2017-12	LINK-3939	0	Refresh
2017	12	2017-12	LINK-3940	0	Refresh
2017	12	2017-12	LINK-3967	0	Refresh
2017	12	2017-12	LINK-3968	0	Refresh
2017	12	2017-12	LINK-3974	0.5	Refresh
