# Supplementary material for: The research data management platform (RDMP): A novel, process driven, open-source tool for the management of longitudinal cohorts of clinical data
Source: Gigascience. 2018 May 22;7(7):giy060. doi: 10.1093/gigascience/giy060 (PMC6041881; doi:10.1093/gigascience/giy060)
Supplement: Supplemental material [file giy060_supplemental_files.zip › Summary Analysis for Boxplot.xlsx]

## Sheet: All Types
Descriptives
Year				Statistic	Std. Error		Case Processing Summary
Number of hours worked	2013	Mean		5.73711	0.873352		Year		Cases
		95% Confidence Interval for Mean	Lower Bound	4.01056					Valid		Missing		Total
			Upper Bound	7.46367					N	Percent	N	Percent	N	Percent
		5% Trimmed Mean		4.01389			Number of hours worked	2013	142	1	0	0	142	1
		Median		2.46				2014	316	1	0	0	316	1
		Variance		108.31				2015	308	1	0	0	308	1
		Std. Deviation		10.4072				2016	425	1	0	0	425	1
		Minimum		0				2017	456	1	0	0	456	1
		Maximum		86
		Range		86			Percentiles
		Interquartile Range		4.875			Year			Percentiles
		Skewness		4.50073	0.203429					5	10	25	50	75	90	95
		Kurtosis		27.0111	0.404161		Weighted Average(Definition 1)	Number of hours worked	2013	0	0	1	2.46	5.875	15.032	27.6475
	2014	Mean		4.18636	0.463897				2014	0	0	0.25	1.25	4.75	10.816	17.0705
		95% Confidence Interval for Mean	Lower Bound	3.27363					2015	0.25	0.25	0.5	1.75	4.75	11.317	18.15
			Upper Bound	5.09909					2016	0	0.25	0.25	1	3.25	7.5	12.799
		5% Trimmed Mean		2.92089					2017	0	0	0.25	0.75	2	5.25	9.075
		Median		1.25			Tukey's Hinges	Number of hours worked	2013			1	2.46	5.8
		Variance		68.0035					2014			0.25	1.25	4.75
		Std. Deviation		8.24642					2015			0.5	1.75	4.75
		Minimum		0					2016			0.25	1	3.25
		Maximum		98.15					2017			0.25	0.75	2
		Range		98.15
		Interquartile Range		4.5
		Skewness		6.01002	0.137146
		Kurtosis		55.9951	0.273448
	2015	Mean		4.01929	0.324558
		95% Confidence Interval for Mean	Lower Bound	3.38065
			Upper Bound	4.65792
		5% Trimmed Mean		3.16775
		Median		1.75
		Variance		32.444
		Std. Deviation		5.69596
		Minimum		0
		Maximum		34.25
		Range		34.25
		Interquartile Range		4.25
		Skewness		2.48688	0.138899
		Kurtosis		6.74938	0.276921
	2016	Mean		2.86598	0.240274
		95% Confidence Interval for Mean	Lower Bound	2.3937
			Upper Bound	3.33825
		5% Trimmed Mean		2.0585
		Median		1
		Variance		24.5358
		Std. Deviation		4.95337
		Minimum		0
		Maximum		39.85
		Range		39.85
		Interquartile Range		3
		Skewness		3.53756	0.118401
		Kurtosis		16.0819	0.236256
	2017	Mean		2.1025	0.204811
		95% Confidence Interval for Mean	Lower Bound	1.70001
			Upper Bound	2.50499
		5% Trimmed Mean		1.38828
		Median		0.75
		Variance		19.1281
		Std. Deviation		4.37357
		Minimum		0
		Maximum		49.92
		Range		49.92
		Interquartile Range		1.75
		Skewness		5.43384	0.114333
		Kurtosis		41.6098	0.228174

## Sheet: First
Descriptives
Year				Statistic	Std. Error		Case Processing Summary
Number of hours worked	2013	Mean		8.23312	1.5073		Year		Cases
		95% Confidence Interval for Mean	Lower Bound	5.23107					Valid		Missing		Total
			Upper Bound	11.2352					N	Percent	N	Percent	N	Percent
		5% Trimmed Mean		6.2114			Number of hours worked	2013	77	1	0	0	77	1
		Median		3.77				2014	111	1	0	0	111	1
		Variance		174.94				2015	118	1	0	0	118	1
		Std. Deviation		13.2265				2016	177	1	0	0	177	1
		Minimum		0				2017	136	1	0	0	136	1
		Maximum		86
		Range		86			Percentiles
		Interquartile Range		7.125			Year			Percentiles
		Skewness		3.51404	0.273908					5	10	25	50	75	90	95
		Kurtosis		15.9444	0.54146		Weighted Average(Definition 1)	Number of hours worked	2013	0	0.49	1.375	3.77	8.5	23.144	39.3
	2014	Mean		8.60631	1.15602				2014	0	0.75	1.81	4.75	11.03	20.35	31.252
		95% Confidence Interval for Mean	Lower Bound	6.31535					2015	0.25	0.572	1.9375	3.95	9.145	20.097	24.2025
			Upper Bound	10.8973					2016	0	0.25	0.5	1.5	5	12.464	20.428
		5% Trimmed Mean		6.96948					2017	0	0.25	0.5	1.75	5.1875	10.4	14.8875
		Median		4.75			Tukey's Hinges	Number of hours worked	2013			1.5	3.77	8
		Variance		148.338					2014			1.905	4.75	11
		Std. Deviation		12.1794					2015			2	3.95	9
		Minimum		0					2016			0.5	1.5	5
		Maximum		98.15					2017			0.5	1.75	5.125
		Range		98.15
		Interquartile Range		9.22
		Skewness		4.22791	0.229435
		Kurtosis		26.3952	0.455044
	2015	Mean		6.95161	0.678448
		95% Confidence Interval for Mean	Lower Bound	5.60798
			Upper Bound	8.29524
		5% Trimmed Mean		6.17952
		Median		3.95
		Variance		54.3145
		Std. Deviation		7.36984
		Minimum		0
		Maximum		34.25
		Range		34.25
		Interquartile Range		7.2075
		Skewness		1.58486	0.222697
		Kurtosis		2.08803	0.441885
	2016	Mean		4.29288	0.502275
		95% Confidence Interval for Mean	Lower Bound	3.30162
			Upper Bound	5.28414
		5% Trimmed Mean		3.29456
		Median		1.5
		Variance		44.6536
		Std. Deviation		6.68234
		Minimum		0
		Maximum		39.85
		Range		39.85
		Interquartile Range		4.5
		Skewness		2.65096	0.18258
		Kurtosis		8.06956	0.363195
	2017	Mean		4.16934	0.552988
		95% Confidence Interval for Mean	Lower Bound	3.0757
			Upper Bound	5.26298
		5% Trimmed Mean		3.19412
		Median		1.75
		Variance		41.5882
		Std. Deviation		6.44889
		Minimum		0
		Maximum		49.92
		Range		49.92
		Interquartile Range		4.6875
		Skewness		3.74311	0.207774
		Kurtosis		19.9406	0.41268

## Sheet: Refresh
Descriptives
Year				Statistic	Std. Error		Case Processing Summary
Number of hours worked	2013	Mean		2.05787	0.361038		Year		Cases
		95% Confidence Interval for Mean	Lower Bound	1.33114					Valid		Missing		Total
			Upper Bound	2.7846					N	Percent	N	Percent	N	Percent
		5% Trimmed Mean		1.81184			Number of hours worked	2013	47	1	0	0	47	1
		Median		1				2014	161	1	0	0	161	1
		Variance		6.12636				2015	171	1	0	0	171	1
		Std. Deviation		2.47515				2016	225	1	0	0	225	1
		Minimum		0				2017	305	1	0	0	305	1
		Maximum		10.15
		Range		10.15			Percentiles
		Interquartile Range		2.75			Year			Percentiles
		Skewness		1.49776	0.34657					5	10	25	50	75	90	95
		Kurtosis		1.59673	0.680915		Weighted Average(Definition 1)	Number of hours worked	2013	0	0	0.25	1	3	6	7.314
	2014	Mean		1.60174	0.21905				2014	0	0	0.25	0.5	1.875	4.45	6.5
		95% Confidence Interval for Mean	Lower Bound	1.16914					2015	0.25	0.25	0.5	0.75	2.75	5.886	9.4
			Upper Bound	2.03434					2016	0	0	0.25	0.5	2	4.532	6.675
		5% Trimmed Mean		1.19872					2017	0	0	0	0.5	1.25	3	4
		Median		0.5			Tukey's Hinges	Number of hours worked	2013			0.275	1	3
		Variance		7.72528					2014			0.25	0.5	1.75
		Std. Deviation		2.77944					2015			0.5	0.75	2.625
		Minimum		0					2016			0.25	0.5	2
		Maximum		25.5					2017			0	0.5	1.25
		Range		25.5
		Interquartile Range		1.625
		Skewness		4.83418	0.19128
		Kurtosis		34.6195	0.380308
	2015	Mean		2.24386	0.255484
		95% Confidence Interval for Mean	Lower Bound	1.73953
			Upper Bound	2.74819
		5% Trimmed Mean		1.71483
		Median		0.75
		Variance		11.1615
		Std. Deviation		3.34088
		Minimum		0
		Maximum		20.75
		Range		20.75
		Interquartile Range		2.25
		Skewness		3.17423	0.185702
		Kurtosis		12.3135	0.369338
	2016	Mean		1.67756	0.178986
		95% Confidence Interval for Mean	Lower Bound	1.32484
			Upper Bound	2.03027
		5% Trimmed Mean		1.26259
		Median		0.5
		Variance		7.20811
		Std. Deviation		2.68479
		Minimum		0
		Maximum		18.25
		Range		18.25
		Interquartile Range		1.75
		Skewness		3.31089	0.162225
		Kurtosis		13.9214	0.323061
	2017	Mean		1.20725	0.155269
		95% Confidence Interval for Mean	Lower Bound	0.901708
			Upper Bound	1.51278
		5% Trimmed Mean		0.816357
		Median		0.5
		Variance		7.35306
		Std. Deviation		2.71165
		Minimum		0
		Maximum		31
		Range		31
		Interquartile Range		1.25
		Skewness		7.07437	0.139574
		Kurtosis		64.2883	0.278258

## Sheet: AllSummary
	All Types						First						Refresh
	2013	2014	2015	2016	2017		2013	2014	2015	2016	2017		2013	2014	2015	2016	2017
Total Releases	142	316	308	425	456		77	111	118	177	136		47	161	171	225	305
Mean	5.73711	4.18636	4.01929	2.86598	2.1025		8.23312	8.60631	6.95161	4.29288	4.16934		2.05787	1.60174	2.24386	1.67756	1.20725
Median	2.46	1.25	1.75	1	0.75		3.77	4.75	3.95	1.5	1.75		1	0.5	0.75	0.5	0.5
Max	86	98.15	34.25	39.85	49.92		86	98.15	34.25	39.85	49.92		10.15	25.5	20.75	18.25	31
75th Percentile	5.875	4.75	4.75	3.25	2		8.5	11.03	9.145	5	5.1875		3	1.875	2.75	2	1.25

## Sheet: Statistical Significance
Mann Whitney U
Ranks
Year		N	Mean Rank	Sum of Ranks
Number of hours worked	2013	142	386.556	54891
	2017	456	272.39	124210
	Total	598
Test Statisticsa
	Number of hours worked
Mann-Whitney U	20014
Wilcoxon W	124210
Z	-6.92268
Asymp. Sig. (2-tailed)	4.43185e-12
a. Grouping Variable: Year
